# Supplementary material for: Safety margins and adaptive capacity of vegetation to climate change
Source: Sci Rep. 2019 Jun 3;9:8241. doi: 10.1038/s41598-019-44483-x (PMC6547698; doi:10.1038/s41598-019-44483-x)
Supplement: Supplementary file 2 — Table S1 [file 41598_2019_44483_MOESM2_ESM.csv]

species	num_clean_occurence_records	observed_upper_climate_limit_MAT	adaptive_capacity_MAT	observed_lower_climate_limit_MAP	adaptive_capacity_MAP
Abelmoschus ficulneus	193	28.9	8.1	354	1076
Abelmoschus moschatus subsp. biakensis	1	26.8	0.0	1376	0
Abelmoschus moschatus subsp. tuberosus	177	27.5	7.5	764	1674
Abildgaardia ovata	189	27.6	10.1	636	1362
Abildgaardia vaginata	123	26.7	8.2	659	1233
Abroma molle	59	26.5	5.2	955	2106
Abrophyllum ornans	227	24.3	9.4	991	2111
Abrophyllum ornans var. microcarpum	2	23.8	2.2	2731	223
Abrophyllum ornans var. ornans	81	25.9	13.7	972	2367
Abrotanella forsteroides	46	9.1	4.0	954	1326
Abrotanella nivigena	19	6.9	2.5	1622	155
Abrotanella scapigera	54	10.5	4.5	1424	1496
Abrus precatorius	163	27.9	5.4	624	1391
Abrus precatorius subsp. precatorius	246	28.2	5.8	586	1311
Abutilon amplum	16	26.6	2.9	253	93
Abutilon auritum	153	25.9	7.3	617	1423
Abutilon calliphyllum	52	25.7	6.5	203	479
Abutilon cryptopetalum	212	25.3	7.1	166	233
Abutilon cunninghamii	54	26.4	4.8	217	543
Abutilon fraseri	249	26.6	10.4	175	506
Abutilon fraseri subsp. diplotrichum	71	22.4	6.8	153	340
Abutilon fraseri subsp. fraseri	362	26.3	7.8	164	556
Abutilon fugax	1	25.4	0.0	449	0
Abutilon geranioides	14	24.1	3.0	203	62
Abutilon halophilum	103	22.3	5.3	137	256
Abutilon hannii	466	28.9	5.8	391	666
Abutilon indicum subsp. albescens	96	26.8	4.9	677	1700
Abutilon indicum var. australiense	152	28.6	5.5	389	1254
Abutilon lepidum	199	26.9	6.2	227	211
Abutilon leucopetalum	759	26.7	9.6	145	491
Abutilon macrum	209	26.6	7.6	175	423
Abutilon malvifolium	282	25.9	8.5	149	492
Abutilon micropetalum	96	25.6	5.7	632	933
Abutilon nobile	32	24.4	3.3	277	421
Abutilon otocarpum	923	27.4	10.5	142	582
Abutilon oxycarpum	224	26.7	11.7	174	1275
Abutilon oxycarpum var. oxycarpum	169	23.7	8.1	566	1054
Abutilon oxycarpum var. subsagittatum	74	24.5	11.7	331	732
Abutilon persicum	1	19.9	0.0	1816	0
Abutilon subviscosum	19	27.3	8.6	573	584
Abutilon tubulosum	26	20.1	4.3	635	214
Abutilon tubulosum var. breviflorum	1	22.0	0.0	734	0
Abutilon tubulosum var. tubulosum	10	21.7	4.1	579	145
Acacia abbatiana	3	22.8	0.0	848	0
Acacia abbreviata	47	25.3	3.3	266	161
Acacia abrupta	154	24.5	4.1	170	156
Acacia acanthaster	15	19.8	3.8	271	83
Acacia acanthoclada	24	19.0	4.3	229	438
Acacia acanthoclada subsp. acanthoclada	244	20.5	5.0	203	255
Acacia acanthoclada subsp. glaucescens	40	20.0	1.5	272	48
Acacia acellerata	16	18.5	3.3	421	133
Acacia acinacea	850	16.7	4.3	326	625
Acacia aciphylla	15	20.1	1.2	324	354
Acacia acoma	26	17.6	1.0	321	52
Acacia acradenia	530	27.8	6.2	249	686
Acacia acrionastes	37	19.1	2.3	916	344
Acacia acuaria	201	20.2	2.8	278	180
Acacia aculeatissima	214	15.1	3.7	593	593
Acacia aculeiformis	17	19.7	1.8	379	157
Acacia acuminata	821	20.5	5.2	236	355
Acacia acutata	57	18.3	2.4	309	79
Acacia adenogonia	28	28.0	2.3	781	583
Acacia adinophylla	5	18.6	0.4	282	5
Acacia adnata	10	20.2	1.1	362	136
Acacia adoxa	27	28.6	6.9	314	666
Acacia adoxa var. adoxa	327	27.5	4.8	244	521
Acacia adoxa var. subglabra	71	27.9	3.0	339	633
Acacia adsurgens	421	26.6	5.9	173	369
Acacia adunca	99	18.4	5.0	648	508
Acacia aemula	2	17.0	1.7	514	30
Acacia aemula subsp. aemula	31	17.0	2.1	454	242
Acacia aemula subsp. muricata	14	16.4	1.8	401	340
Acacia aestivalis	99	19.9	3.2	301	233
Acacia alata	35	18.9	5.2	439	700
Acacia alata var. alata	200	18.6	3.9	436	738
Acacia alata var. biglandulosa	59	20.1	0.8	377	189
Acacia alata var. platyptera	17	18.5	3.1	405	284
Acacia alata var. tetrantha	50	20.1	2.2	438	300
Acacia alcockii	60	16.4	0.7	475	69
Acacia alexandri	11	24.6	0.7	225	42
Acacia alleniana	209	28.1	3.0	483	982
Acacia alpina	128	13.4	8.0	931	941
Acacia amanda	24	27.3	5.5	754	648
Acacia amblygona	322	22.2	6.4	457	746
Acacia amblyophylla	14	21.6	0.5	216	73
Acacia amentifera	1	27.1	0.0	691	0
Acacia ammobia	72	21.3	1.2	234	88
Acacia ammophila	34	22.1	1.1	302	87
Acacia amoena	102	17.1	8.5	683	642
Acacia ampliata	11	22.1	2.6	223	126
Acacia ampliceps	258	27.5	3.4	231	603
Acacia amputata	20	17.5	2.0	361	124
Acacia amyctica	8	16.7	0.3	336	129
Acacia anarthros	13	18.1	1.6	361	299
Acacia anasilla	19	27.0	0.9	639	91
Acacia anastema	11	23.5	1.0	201	9
Acacia anastomosa	3	27.4	0.1	1136	16
Acacia anaticeps	40	26.9	0.6	324	148
Acacia anceps	220	17.5	1.7	301	276
Acacia ancistrocarpa	699	27.6	5.0	224	483
Acacia ancistrophylla	16	26.5	10.6	275	308
Acacia ancistrophylla var. ancistrophylla	33	19.0	2.3	235	116
Acacia ancistrophylla var. lissophylla	198	17.6	2.1	267	175
Acacia ancistrophylla var. perarcuata	20	18.3	1.6	297	50
Acacia andrewsii	180	20.6	4.4	261	167
Acacia aneura	1917	25.4	8.3	154	329
Acacia aneura var. aneura	560	24.4	7.7	151	366
Acacia aneura var. argentea	6	21.9	3.2	174	80
Acacia aneura var. conifera	24	24.6	7.8	164	243
Acacia aneura var. fuliginea	2	23.1	0.7	191	16
Acacia aneura var. intermedia	177	24.1	7.2	149	286
Acacia aneura var. macrocarpa	10	25.3	4.8	184	149
Acacia aneura var. major	146	23.5	6.1	185	440
Acacia aneura var. microcarpa	40	23.8	5.2	168	155
Acacia aneura var. pilbarana	5	24.9	1.2	298	109
Acacia aneura var. tenuis	137	25.9	8.5	173	259
Acacia anfractuosa	78	18.3	1.1	277	61
Acacia angusta	70	22.1	2.4	622	229
Acacia anomala	7	18.2	1.5	729	308
Acacia anserina	1	26.6	0.0	1375	0
Acacia anthochaera	123	20.4	2.0	275	110
Acacia aphanoclada	9	25.4	0.6	314	14
Acacia aphylla	12	17.9	1.3	442	596
Acacia applanata	264	18.6	3.9	475	596
Acacia aprepta	85	23.1	4.0	450	235
Acacia aprica	5	19.4	0.3	366	43
Acacia aptaneura	512	26.1	6.9	177	224
Acacia arafurica	15	27.4	1.0	1185	271
Acacia araneosa	40	19.0	1.3	223	48
Acacia arbiana	13	21.5	0.5	602	26
Acacia arcuatilis	17	17.6	1.5	339	73
Acacia areolata	41	27.6	1.4	966	501
Acacia argentina	8	20.2	0.3	675	28
Acacia argutifolia	9	16.9	0.5	442	65
Acacia argyraea	137	28.4	3.1	411	437
Acacia argyrodendron	63	23.6	1.6	487	190
Acacia argyrophylla	150	16.8	2.8	265	388
Acacia argyrotricha	10	18.6	0.0	665	2
Acacia arida	139	28.1	4.3	233	850
Acacia aristulata	3	18.5	0.2	429	20
Acacia armillata	30	26.5	4.0	1076	713
Acacia armitii	36	27.6	4.6	622	857
Acacia arrecta	24	26.4	1.4	319	94
Acacia ascendens	4	18.5	0.7	296	18
Acacia asepala	8	17.7	1.2	301	94
Acacia ashbyae	46	20.5	1.4	324	153
Acacia asparagoides	38	13.8	2.5	756	511
Acacia aspera	2	15.0	0.2	699	253
Acacia aspera subsp. aspera	32	16.3	3.8	501	218
Acacia aspera subsp. parviceps	173	16.7	4.5	500	330
Acacia asperulacea	132	27.6	3.9	396	590
Acacia assimilis	48	20.1	4.6	275	260
Acacia assimilis subsp. assimilis	268	20.2	4.0	276	178
Acacia assimilis subsp. atroviridis	97	16.8	1.3	346	170
Acacia ataxiphylla subsp. ataxiphylla	2	17.5	1.7	345	499
Acacia ataxiphylla subsp. magna	13	18.1	1.0	331	85
Acacia atkinsiana	69	26.9	2.9	287	126
Acacia atopa	17	24.2	1.9	191	28
Acacia atrox	2	17.1	0.0	730	0
Acacia attenuata	52	21.8	2.0	1087	682
Acacia aulacocarpa	401	27.8	9.1	715	2302
Acacia aulacophylla	72	22.6	3.8	193	188
Acacia auratiflora	10	16.5	0.8	345	75
Acacia aureocrinita	33	13.2	2.9	647	335
Acacia auricoma	41	22.5	1.5	267	34
Acacia auripila	3	25.4	0.3	244	5
Acacia auronitens	66	20.1	2.1	441	158
Acacia ausfeldii	109	15.7	2.4	461	314
Acacia awestoniana	5	15.3	1.0	417	37
Acacia axillaris	46	11.4	3.4	530	357
Acacia ayersiana	395	25.2	7.9	164	310
Acacia baeuerlenii	41	19.9	5.9	900	669
Acacia bakeri	76	21.6	2.9	981	887
Acacia balsamea	27	21.3	1.1	217	34
Acacia bancroftiorum	269	22.5	4.9	530	372
Acacia barakulensis	16	19.5	0.4	658	34
Acacia barattensis	22	17.3	1.4	254	100
Acacia barbinervis	10	18.4	2.7	718	431
Acacia barbinervis subsp. barbinervis	42	18.2	2.1	660	515
Acacia barbinervis subsp. borealis	12	19.6	1.8	532	217
Acacia barrettiorum	6	27.3	0.9	1255	114
Acacia barringtonensis	63	17.6	7.3	967	374
Acacia bartlei	16	16.7	0.2	355	172
Acacia basedowii	83	22.4	4.1	216	126
Acacia baueri	1	18.7	0.0	1735	0
Acacia baueri subsp. aspera	19	16.5	4.0	1119	413
Acacia baueri subsp. baueri	73	21.7	3.7	1109	687
Acacia baxteri	44	15.5	1.2	389	374
Acacia beadleana	20	16.4	2.4	1217	71
Acacia beauverdiana	125	18.4	1.9	287	83
Acacia beckleri	161	19.1	3.4	216	221
Acacia beckleri subsp. beckleri	38	18.7	2.3	226	154
Acacia beckleri subsp. megaspherica	15	18.9	3.5	208	229
Acacia benthamii	16	18.6	0.7	625	306
Acacia betchei	95	15.7	2.1	771	291
Acacia bidentata	232	20.0	5.2	325	230
Acacia bifaria	17	23.5	7.9	385	93
Acacia biflora	61	16.9	2.5	440	301
Acacia binata	61	16.9	1.4	358	125
Acacia binervata	226	18.9	5.9	995	993
Acacia binervia	242	18.0	7.1	634	752
Acacia bivenosa	648	27.4	6.9	220	372
Acacia blakei	105	21.8	6.5	551	634
Acacia blakei subsp. blakei	174	22.0	6.3	578	486
Acacia blakei subsp. diphylla	104	19.2	6.9	788	690
Acacia blakelyi	286	20.7	2.7	310	272
Acacia blaxellii	17	17.2	0.7	303	89
Acacia blayana	10	14.7	2.6	846	110
Acacia botrydion	5	18.3	0.1	354	34
Acacia brachybotrya	634	17.8	3.6	244	367
Acacia brachycarpa	36	21.4	5.2	678	534
Acacia brachyclada	62	17.4	1.8	320	162
Acacia brachyphylla var. brachyphylla	7	17.6	1.8	331	80
Acacia brachyphylla var. recurvata	4	16.2	0.3	349	7
Acacia brachypoda	3	17.2	0.6	416	263
Acacia brachystachya	433	23.5	6.2	152	347
Acacia bracteolata	27	16.9	0.5	399	65
Acacia brassii	132	26.7	2.1	1197	654
Acacia brockii	36	27.3	1.0	1165	288
Acacia bromilowiana	13	25.2	1.8	284	119
Acacia browniana	90	18.2	3.7	453	735
Acacia browniana var. browniana	169	16.8	2.1	480	679
Acacia browniana var. endlicheri	21	17.6	2.7	491	585
Acacia browniana var. glaucescens	13	18.0	5.0	564	307
Acacia browniana var. intermedia	50	16.2	1.9	422	728
Acacia browniana var. obscura	61	16.2	1.6	842	357
Acacia brownii	394	19.2	7.4	603	938
Acacia brumalis	80	19.7	2.7	307	262
Acacia brunioides	13	19.0	5.9	814	665
Acacia brunioides subsp. brunioides	83	19.1	5.1	838	422
Acacia brunioides subsp. granitica	29	17.2	3.6	812	438
Acacia bulgaensis	23	17.6	4.1	662	467
Acacia burbidgeae	89	20.5	6.3	379	459
Acacia burdekensis	48	23.1	2.5	607	623
Acacia burkittii	711	22.3	5.6	170	298
Acacia burrana	37	23.3	3.1	602	1038
Acacia burrowii	240	20.3	2.9	453	343
Acacia burrowsiana	11	21.8	1.2	221	25
Acacia buxifolia	152	18.1	7.0	624	609
Acacia buxifolia subsp. buxifolia	435	18.0	8.6	531	584
Acacia buxifolia subsp. pubiflora	100	20.0	5.3	604	320
Acacia bynoeana	106	17.7	5.6	872	455
Acacia caerulescens	21	14.4	2.8	749	142
Acacia caesaneura	200	22.4	3.9	201	82
Acacia caesariata	8	17.9	1.6	320	30
Acacia caesiella	126	17.6	5.7	638	326
Acacia calamifolia	500	18.6	4.3	223	352
Acacia calantha	34	20.0	0.8	646	73
Acacia calcarata	11	18.3	0.3	261	9
Acacia calcicola	279	23.9	4.7	153	248
Acacia caleyi	13	26.8	10.4	425	180
Acacia calyculata	361	26.4	6.6	786	1908
Acacia cambagei	616	26.1	6.3	140	524
Acacia camptocarpa	2	26.5	0.6	738	117
Acacia camptoclada	125	18.1	1.6	266	128
Acacia campylophylla	12	18.0	1.7	325	72
Acacia cana	85	21.9	4.1	200	219
Acacia cangaiensis	28	17.6	3.6	1205	109
Acacia capillaris	9	27.7	1.7	679	177
Acacia carens	6	19.5	1.0	482	101
Acacia carneorum	85	19.7	3.3	197	75
Acacia carnosula	18	17.0	0.4	293	126
Acacia caroleae	321	21.1	4.3	518	407
Acacia cassicula	15	17.2	1.8	303	121
Acacia castanostegia	23	16.8	0.6	342	58
Acacia cataractae	40	27.4	1.0	990	418
Acacia catenulata	115	24.1	5.1	278	428
Acacia catenulata subsp. catenulata	18	23.2	4.3	293	377
Acacia catenulata subsp. occidentalis	31	24.2	0.9	258	88
Acacia cavealis	30	20.5	1.8	319	194
Acacia cedroides	40	17.4	1.3	492	113
Acacia celastrifolia	77	17.9	3.0	393	374
Acacia celsa	121	24.6	4.7	998	2608
Acacia centrinervia	3	18.6	1.9	636	28
Acacia cerastes	8	24.2	5.0	279	25
Acacia chalkeri	23	13.5	1.4	794	310
Acacia chamaeleon	44	16.1	0.8	352	91
Acacia chapmanii subsp. australis	2	17.9	0.4	460	85
Acacia chapmanii subsp. chapmanii	8	19.7	2.0	384	145
Acacia chartacea	53	22.0	1.7	203	134
Acacia cheelii	155	19.0	4.7	607	299
Acacia chinchillensis	63	19.6	1.1	637	47
Acacia chippendalei	149	26.1	5.7	263	413
Acacia chisholmii	299	26.3	3.2	312	552
Acacia chrysella	120	18.8	2.8	270	169
Acacia chrysocephala	126	17.0	2.7	345	289
Acacia chrysochaeta	16	27.5	1.7	862	169
Acacia chrysopoda	17	16.9	0.8	340	27
Acacia chrysotricha	8	18.7	0.6	1582	253
Acacia cincinnata	133	25.0	5.8	922	2210
Acacia citrinoviridis	156	26.4	4.7	189	209
Acacia clandullensis	9	15.2	1.0	690	121
Acacia claviseta	7	27.6	1.9	667	261
Acacia clelandii	51	22.1	4.7	143	177
Acacia clunies-rossiae	25	15.0	2.6	897	131
Acacia clydonophora	9	19.0	1.3	556	108
Acacia cochlearis	278	18.6	3.5	317	819
Acacia cochlocarpa	5	18.7	1.3	327	94
Acacia cochlocarpa subsp. cochlocarpa	5	18.7	0.7	349	71
Acacia cochlocarpa subsp. velutinosa	7	18.3	0.8	316	71
Acacia cockertoniana	51	20.1	1.5	235	50
Acacia cognata	149	15.9	4.1	879	283
Acacia colei	122	28.4	5.0	267	709
Acacia colei var. colei	433	28.3	4.9	252	657
Acacia colei var. ileocarpa	67	27.9	2.2	335	458
Acacia colletioides	450	21.0	4.5	176	285
Acacia comans	42	20.2	1.0	323	169
Acacia complanata	365	22.2	5.0	587	1122
Acacia concolorans	7	17.4	0.6	307	33
Acacia concurrens	312	21.5	5.7	630	1110
Acacia conferta	467	22.5	5.4	577	513
Acacia confluens	54	20.3	3.2	180	110
Acacia congesta	12	20.1	3.1	322	308
Acacia congesta subsp. cliftoniana	8	19.9	1.6	377	67
Acacia congesta subsp. congesta	82	20.0	2.1	327	236
Acacia congesta subsp. wonganensis	5	19.8	1.6	360	28
Acacia conjunctifolia	65	28.3	2.1	765	252
Acacia conniana	39	17.0	0.5	461	208
Acacia consanguinea	18	17.8	0.4	288	37
Acacia consobrina	40	16.6	1.5	345	160
Acacia conspersa	74	27.9	1.6	683	796
Acacia constablei	26	14.9	0.5	833	69
Acacia continua	424	18.6	4.2	226	504
Acacia convallium	19	27.4	1.2	1241	210
Acacia coolgardiensis	280	21.5	4.3	221	166
Acacia coriacea	26	27.0	6.0	217	364
Acacia coriacea subsp. coriacea	81	26.9	5.6	219	400
Acacia coriacea subsp. pendens	115	27.0	3.6	201	182
Acacia costata	14	18.1	1.2	471	462
Acacia costiniana	39	12.9	3.8	718	262
Acacia courtii	12	17.7	0.3	1444	118
Acacia covenyi	11	12.8	0.7	965	42
Acacia cowaniana	4	17.8	1.1	320	22
Acacia cowleana	397	27.1	7.4	293	530
Acacia cracentis	20	18.3	2.8	305	91
Acacia craspedocarpa	214	22.9	3.6	191	83
Acacia crassa	82	22.3	6.2	561	450
Acacia crassa subsp. crassa	246	22.2	6.2	578	372
Acacia crassa subsp. longicoma	135	22.7	3.7	650	537
Acacia crassicarpa	377	26.8	5.9	874	2860
Acacia crassistipula	26	18.5	1.2	380	313
Acacia crassiuscula	45	17.1	1.2	450	409
Acacia crassuloides	35	16.8	0.8	354	139
Acacia cremiflora	41	16.4	3.9	658	223
Acacia crenulata	13	18.3	1.1	279	42
Acacia cretacea	18	17.4	1.0	287	76
Acacia cretata	89	22.5	3.6	612	354
Acacia crispula	111	17.0	2.5	386	302
Acacia crombiei	43	24.5	1.7	427	319
Acacia cummingiana	18	18.9	1.3	450	261
Acacia cuneifolia	13	17.4	2.0	434	409
Acacia curranii	57	19.7	2.9	358	319
Acacia curvata	34	17.0	0.9	428	136
Acacia cuspidifolia	12	24.3	1.9	198	27
Acacia cuthbertsonii	26	26.8	7.0	185	455
Acacia cuthbertsonii subsp. cuthbertsonii	353	26.8	5.7	180	268
Acacia cuthbertsonii subsp. linearis	26	25.4	3.8	194	38
Acacia cyclocarpa	7	27.4	1.7	993	320
Acacia cylindrica	16	19.0	1.2	288	29
Acacia cyperophylla	37	27.1	6.2	137	276
Acacia cyperophylla var. cyperophylla	204	24.9	3.4	139	266
Acacia cyperophylla var. omearana	5	27.4	2.3	319	27
Acacia dacrydioides	29	27.5	1.1	1087	269
Acacia dallachiana	58	13.2	6.6	926	846
Acacia dangarensis	5	16.9	0.3	641	12
Acacia daphnifolia	80	20.0	1.9	311	183
Acacia daviesii	7	13.3	2.1	802	425
Acacia daviesioides	83	23.1	4.7	238	161
Acacia daweana	3	25.4	1.3	378	25
Acacia dawsonii	191	15.8	4.8	636	411
Acacia dealbata	611	17.0	8.9	558	1068
Acacia dealbata subsp. subalpina	108	13.8	5.8	676	712
Acacia deanei	57	20.8	8.9	441	492
Acacia deanei subsp. deanei	478	21.3	6.7	377	438
Acacia deanei subsp. paucijuga	284	18.9	8.5	383	571
Acacia debilis	69	20.1	5.5	611	344
Acacia declinata	16	16.4	1.2	371	235
Acacia decora	1010	24.0	10.8	390	1040
Acacia deficiens	114	17.9	1.8	284	186
Acacia deflexa	19	18.0	2.2	330	178
Acacia delibrata	68	27.9	2.2	697	715
Acacia delicatula	25	27.9	2.8	668	805
Acacia delphina	40	17.1	1.9	437	183
Acacia deltoidea	8	28.1	2.1	868	538
Acacia deltoidea subsp. ampla	5	28.0	0.7	1032	280
Acacia deltoidea subsp. deltoidea	47	28.2	2.5	559	713
Acacia demissa	47	24.7	2.9	187	56
Acacia dempsteri	38	17.6	1.1	274	97
Acacia densiflora	66	18.2	1.8	266	129
Acacia denticulosa	14	19.3	1.5	284	39
Acacia dentifera	89	18.4	3.8	503	648
Acacia depressa	6	16.4	0.5	350	10
Acacia dermatophylla	24	16.9	1.0	355	206
Acacia derwentiana	23	11.7	2.5	536	434
Acacia desertorum	2	19.4	1.8	262	27
Acacia desertorum var. desertorum	13	18.6	1.0	269	61
Acacia desertorum var. nudipes	11	18.3	1.1	283	22
Acacia desmondii	17	22.1	0.6	191	33
Acacia deuteroneura	6	20.2	0.0	579	0
Acacia diallaga	3	19.8	0.2	276	8
Acacia diaphana	11	16.8	0.4	388	75
Acacia diaphyllodinea	29	16.6	0.6	377	90
Acacia diastemata	9	27.9	2.4	1166	177
Acacia dictyoneura	14	16.7	1.2	374	202
Acacia dictyophleba	453	26.4	6.5	133	381
Acacia didyma	9	21.3	1.6	284	225
Acacia dielsii	74	20.1	3.8	303	170
Acacia dietrichiana	117	23.1	4.5	520	729
Acacia difficilis	433	28.8	2.7	496	1233
Acacia difformis	116	17.4	3.7	423	336
Acacia dilatata	29	20.2	2.4	382	280
Acacia dimidiata	316	28.5	2.6	690	1037
Acacia diminuta	5	16.7	0.8	352	134
Acacia dimorpha	7	27.5	2.1	938	164
Acacia disparrima	17	24.7	5.5	742	1014
Acacia disparrima subsp. calidestris	183	26.0	6.2	670	1288
Acacia disparrima subsp. disparrima	326	22.9	4.8	770	1062
Acacia dissimilis	4	27.9	1.1	1085	355
Acacia dissona	1	18.2	0.0	312	0
Acacia dissona var. dissona	22	18.0	1.6	305	45
Acacia dissona var. indoloria	5	18.4	1.7	313	60
Acacia distans	53	26.2	4.1	186	188
Acacia disticha	16	16.9	0.7	438	73
Acacia divergens	214	17.4	2.7	762	432
Acacia dolichophylla	15	20.2	0.7	312	30
Acacia donaldsonii	22	20.3	3.1	218	71
Acacia doratoxylon	416	20.0	8.6	323	584
Acacia dorothea	64	14.5	4.4	928	719
Acacia dorsenna	8	19.9	3.0	188	113
Acacia drepanocarpa	42	28.1	5.2	358	739
Acacia drepanocarpa subsp. drepanocarpa	94	27.1	4.4	356	546
Acacia drepanocarpa subsp. latifolia	114	27.3	2.3	320	656
Acacia drepanophylla	19	22.5	1.1	197	63
Acacia drewiana	1	17.9	0.0	732	0
Acacia drewiana subsp. drewiana	36	18.4	1.5	643	458
Acacia drummondii	17	17.8	3.1	493	544
Acacia drummondii subsp. affinis	22	18.3	2.2	528	549
Acacia drummondii subsp. candolleana	36	17.8	3.0	645	520
Acacia drummondii subsp. drummondii	88	18.5	3.6	457	568
Acacia drummondii subsp. elegans	117	17.7	3.4	429	490
Acacia dura	8	18.3	0.6	361	72
Acacia durabilis	24	16.7	0.5	428	50
Acacia duriuscula	43	19.5	2.1	220	116
Acacia echinula	132	17.6	6.3	830	560
Acacia echinuliflora	19	27.9	1.5	1231	193
Acacia effusa	8	26.0	2.7	339	63
Acacia effusifolia	218	21.7	3.3	216	114
Acacia elachantha	435	26.9	4.9	227	562
Acacia empelioclada	25	16.8	0.7	509	73
Acacia enervia	3	19.1	1.3	279	21
Acacia enervia subsp. enervia	52	18.2	1.4	279	50
Acacia enervia subsp. explicata	65	19.2	2.4	268	115
Acacia ensifolia	83	23.2	2.4	254	220
Acacia enterocarpa	94	16.7	2.4	330	195
Acacia epacantha	11	19.2	1.3	523	62
Acacia epedunculata	3	18.7	1.0	248	40
Acacia ephedroides	52	18.2	2.3	317	819
Acacia eremaea	88	21.9	3.5	204	224
Acacia eremophila	13	20.5	3.6	170	167
Acacia eremophila var. eremophila	66	19.2	2.5	217	139
Acacia eremophila var. variabilis	17	19.8	3.2	195	148
Acacia eremophiloides	16	19.6	0.7	660	17
Acacia ericifolia	91	20.7	3.6	369	238
Acacia ericksoniae	65	19.8	2.7	325	168
Acacia erinacea	560	19.9	4.4	236	259
Acacia erioclada	15	18.7	1.7	284	484
Acacia eriopoda	193	27.7	3.4	208	448
Acacia errabunda	11	16.6	1.2	353	147
Acacia estrophiolata	331	24.4	5.2	167	199
Acacia euthycarpa	504	17.2	3.2	264	398
Acacia euthycarpa subsp. euthycarpa	219	17.0	3.1	287	372
Acacia euthycarpa subsp. oblanceolata	22	17.4	2.8	281	224
Acacia euthyphylla	15	16.7	0.1	353	205
Acacia evenulosa	31	17.0	0.7	313	87
Acacia everistii	80	21.1	3.3	605	161
Acacia excelsa	117	24.8	6.8	278	632
Acacia excelsa subsp. angusta	78	24.4	6.2	293	399
Acacia excelsa subsp. excelsa	245	24.6	7.3	382	512
Acacia excentrica	19	17.0	0.6	421	53
Acacia exilis	11	25.1	1.0	350	48
Acacia exocarpoides	87	21.8	2.9	216	105
Acacia exudans	17	13.8	0.6	662	126
Acacia fagonioides	14	20.3	0.8	458	62
Acacia falcata	436	21.7	7.6	659	1120
Acacia falciformis	634	22.3	13.0	665	1181
Acacia farinosa	256	16.9	2.9	318	343
Acacia fasciculifera	144	24.1	5.4	664	598
Acacia faucium	15	23.1	4.6	571	149
Acacia fauntleroyi	24	18.1	1.3	314	27
Acacia fecunda	5	25.8	0.6	292	28
Acacia ferocior	39	16.9	2.2	375	136
Acacia filamentosa	16	28.2	1.9	810	539
Acacia filicifolia	363	17.5	5.7	664	743
Acacia filifolia	22	19.1	2.7	312	369
Acacia filipes	15	27.9	1.0	1408	19
Acacia fimbriata	579	22.3	9.5	665	942
Acacia flabellifolia	15	20.0	1.8	345	243
Acacia flagelliformis	23	16.8	1.8	709	261
Acacia flavescens	390	26.0	6.5	663	2706
Acacia flavipila	3	18.0	1.6	343	3
Acacia flavipila var. flavipila	18	17.7	1.4	319	117
Acacia flavipila var. ovalis	29	18.1	1.9	323	32
Acacia fleckeri	52	26.7	1.7	1314	544
Acacia flexifolia	186	18.9	5.3	483	331
Acacia flocktoniae	14	14.0	1.6	942	284
Acacia floydii	18	15.9	1.3	1048	151
Acacia fodinalis	16	22.9	1.9	584	718
Acacia formidabilis	10	20.0	2.2	271	40
Acacia forrestiana	7	18.7	0.8	552	31
Acacia forsythii	8	17.2	2.2	624	174
Acacia fragilis	139	19.9	3.8	274	241
Acacia frigescens	45	12.3	3.3	873	950
Acacia froggattii	53	28.2	2.0	771	481
Acacia fulva	28	16.5	0.6	711	162
Acacia fuscaneura	126	24.8	5.2	188	82
Acacia galeata	18	22.0	0.5	215	39
Acacia galioides	381	28.0	7.2	426	828
Acacia galioides var. galioides	82	28.1	6.4	394	644
Acacia galioides var. glabriflora	35	28.2	8.1	551	1012
Acacia galioides var. leioclada	27	26.5	5.6	609	512
Acacia gardneri	16	28.0	2.3	817	642
Acacia gelasina	11	23.2	3.0	210	175
Acacia gemina	40	16.8	1.8	343	643
Acacia genistifolia	741	15.4	5.0	505	711
Acacia georgensis	24	15.1	2.5	896	77
Acacia georginae	391	25.2	4.3	147	218
Acacia gibbosa	30	17.9	0.4	269	38
Acacia gibsonii	1	16.9	0.0	343	0
Acacia gilbertii	52	18.5	3.9	669	485
Acacia gilesiana	63	20.1	1.5	165	36
Acacia gillii	114	16.5	1.0	402	165
Acacia gittinsii	71	21.1	2.7	653	113
Acacia gladiiformis	172	18.8	6.1	602	226
Acacia glandulicarpa	61	15.0	1.0	363	186
Acacia glaucissima	12	16.7	0.4	362	97
Acacia glaucocaesia	16	27.5	1.4	252	168
Acacia glaucocarpa	186	21.4	4.2	657	452
Acacia glaucoptera	207	17.1	2.0	347	286
Acacia gloeotricha	3	27.0	0.2	607	40
Acacia glutinosissima	36	18.8	1.6	300	49
Acacia gnidium	45	23.0	4.4	558	251
Acacia gonocarpa	339	28.0	1.8	622	1042
Acacia gonoclada	354	28.2	5.8	368	860
Acacia gonophylla	129	17.0	1.7	378	228
Acacia gordonii	35	17.1	2.7	995	264
Acacia gracilenta	21	27.5	1.3	1069	406
Acacia gracilifolia	49	17.8	2.3	370	184
Acacia graciliformis	2	19.7	0.1	312	6
Acacia gracillima	13	27.6	1.9	648	515
Acacia grandifolia	52	20.6	1.9	656	140
Acacia granitica	135	19.8	6.8	762	465
Acacia graniticola	14	18.3	0.7	309	15
Acacia grasbyi	135	24.6	4.6	189	144
Acacia gregorii	58	26.6	4.3	220	90
Acacia grisea	11	15.9	0.6	361	97
Acacia guinetii	7	19.6	0.3	482	17
Acacia gunnii	611	15.9	6.6	521	789
Acacia guymeri	58	25.6	3.7	910	727
Acacia hadrophylla	26	16.8	0.6	339	81
Acacia hakeoides	907	19.2	5.0	259	490
Acacia halliana	273	17.2	2.5	264	231
Acacia hamersleyensis	107	26.3	4.0	257	161
Acacia hamiltoniana	110	16.3	5.0	722	598
Acacia hammondii	493	27.5	4.8	474	776
Acacia handonis	30	19.4	0.4	642	42
Acacia harpophylla	414	23.4	6.5	347	588
Acacia harveyi	85	16.9	1.7	358	209
Acacia hastulata	95	16.7	1.9	813	358
Acacia havilandiorum	258	19.3	3.6	215	458
Acacia helicophylla	41	27.4	1.2	1062	324
Acacia helmsiana	86	22.2	3.6	173	144
Acacia hemignosta	543	28.2	6.2	360	1471
Acacia hemiteles	482	19.7	3.4	217	228
Acacia hemsleyi	233	27.5	4.9	347	1252
Acacia hendersonii	14	21.1	2.7	685	81
Acacia heterochroa	3	16.7	0.4	457	13
Acacia heterochroa subsp. heterochroa	34	16.8	0.7	391	102
Acacia heterochroa subsp. robertii	3	16.7	0.6	355	48
Acacia heteroclita	10	16.9	2.0	348	355
Acacia heteroclita subsp. heteroclita	61	17.1	2.0	343	367
Acacia heteroclita subsp. valida	3	15.4	0.5	673	60
Acacia heteroneura	6	18.0	1.3	315	35
Acacia heteroneura var. heteroneura	25	19.3	2.3	271	79
Acacia heteroneura var. jutsonii	107	19.8	3.3	214	172
Acacia heteroneura var. petila	37	19.9	2.3	293	94
Acacia heteroneura var. prolixa	33	22.3	4.7	206	125
Acacia hexaneura	32	16.6	0.8	352	68
Acacia hilliana	517	27.0	5.6	236	308
Acacia hippuroides	64	28.0	1.9	557	263
Acacia hispidula	191	20.2	6.2	795	918
Acacia hockingsii	16	20.6	0.7	675	28
Acacia holosericea	1115	28.7	7.7	345	1555
Acacia holotricha	30	21.8	3.3	667	188
Acacia homaloclada	20	25.6	3.2	1708	591
Acacia hopperiana	17	21.1	1.0	275	96
Acacia horridula	27	18.4	3.2	612	581
Acacia hubbardiana	82	21.6	2.1	1080	706
Acacia huegelii	86	18.6	3.7	558	497
Acacia humifusa	457	27.9	7.7	722	1167
Acacia hyaloneura	112	26.1	4.4	520	729
Acacia hylonoma	23	24.9	3.8	1438	1529
Acacia hypermeces	5	28.2	0.5	764	259
Acacia hystrix subsp. continua	3	17.3	0.3	271	54
Acacia hystrix subsp. hystrix	18	16.8	0.3	344	45
Acacia idiomorpha	65	20.7	1.4	360	187
Acacia imbricata	68	16.6	1.1	362	196
Acacia imitans	4	19.8	0.5	277	15
Acacia imparilis	4	15.2	0.7	473	45
Acacia implexa	717	21.2	10.1	479	1041
Acacia improcera	12	16.9	0.7	354	160
Acacia inaequilatera	233	27.3	6.5	214	199
Acacia inaequiloba	55	18.9	2.0	202	140
Acacia inamabilis	23	18.0	1.4	263	124
Acacia incanicarpa	4	16.8	0.1	631	35
Acacia inceana subsp. conformis	33	19.6	1.3	285	61
Acacia inceana subsp. inceana	11	18.7	0.7	245	24
Acacia inceana subsp. latifolia	3	19.3	0.2	311	14
Acacia incognita	36	20.5	0.7	252	41
Acacia incongesta	12	16.8	0.2	375	24
Acacia incrassata	17	19.1	1.9	528	109
Acacia incurva	33	18.0	3.2	704	414
Acacia incurvaneura	256	25.1	6.3	182	161
Acacia infecunda	3	9.6	1.5	1046	186
Acacia ingramii	44	15.4	2.6	792	413
Acacia ingrata	23	16.8	0.7	409	76
Acacia inophloia	13	17.4	1.4	311	53
Acacia inops	11	16.7	0.6	932	128
Acacia insolita	1	15.5	0.0	905	0
Acacia insolita subsp. efoliolata	1	16.4	0.0	962	0
Acacia insolita subsp. insolita	39	15.5	0.8	628	319
Acacia intorta	12	24.1	1.0	237	33
Acacia intricata	71	18.4	2.2	279	120
Acacia irrorata subsp. velutinella	52	19.3	5.6	893	1034
Acacia islana	22	20.8	2.7	642	99
Acacia isoneura subsp. isoneura	2	19.7	0.2	425	18
Acacia isoneura subsp. nimia	10	19.5	0.6	321	75
Acacia ixiophylla	279	22.5	9.0	545	306
Acacia ixodes	115	21.9	7.5	378	390
Acacia jackesiana	32	24.0	2.2	637	631
Acacia jacksonioides	24	18.6	1.2	314	118
Acacia jamesiana	54	22.4	2.9	188	87
Acacia jasperensis	68	28.6	1.7	761	703
Acacia jennerae	254	25.1	8.4	163	189
Acacia jensenii	43	26.3	6.8	182	308
Acacia jibberdingensis	100	20.7	3.7	238	161
Acacia johannis	21	25.4	2.8	1008	241
Acacia johnsonii	94	20.8	1.8	389	401
Acacia jonesii	42	16.3	3.6	864	466
Acacia jucunda	100	20.3	2.7	578	187
Acacia julifera	98	26.1	8.3	586	1161
Acacia julifera subsp. curvinervia	143	23.4	4.4	523	912
Acacia julifera subsp. gilbertensis	131	27.0	5.8	604	450
Acacia julifera subsp. julifera	327	26.1	7.5	603	901
Acacia juncifolia	341	22.7	7.1	627	1072
Acacia kalgoorliensis	36	19.5	2.1	220	101
Acacia karina	11	19.8	0.5	276	15
Acacia kelleri	87	28.2	1.7	815	665
Acacia kempeana	743	25.7	7.8	161	207
Acacia kenneallyi	10	28.1	1.0	1215	129
Acacia kerryana	10	17.9	1.3	265	111
Acacia kettlewelliae	163	14.8	7.7	724	939
Acacia kimberleyensis	12	26.6	1.1	915	328
Acacia kingiana	2	15.8	0.1	393	17
Acacia kochii	22	20.0	0.7	274	25
Acacia kybeanensis	90	13.3	4.4	798	333
Acacia kydrensis	23	14.5	4.9	655	376
Acacia laccata	142	27.0	5.2	422	489
Acacia lacertensis	35	27.9	1.8	1267	199
Acacia lachnophylla	85	17.0	0.9	296	144
Acacia lamprocarpa	325	28.9	2.8	718	1019
Acacia lanceolata	12	20.2	0.7	380	81
Acacia lanei	9	17.8	2.0	323	126
Acacia lanigera	76	17.8	6.5	574	601
Acacia lanigera var. gracilipes	18	14.8	3.3	907	56
Acacia lanigera var. lanigera	134	16.9	5.7	598	533
Acacia lanigera var. whanii	43	14.8	3.3	554	506
Acacia lanuginophylla	8	23.8	7.7	221	136
Acacia laricina	5	16.5	1.1	365	160
Acacia laricina var. crassifolia	21	16.7	0.6	411	81
Acacia laricina var. laricina	16	18.2	2.8	362	333
Acacia lasiocalyx	341	19.1	3.5	271	320
Acacia lasiocarpa	45	20.2	5.0	344	603
Acacia lasiocarpa var. bracteolata	140	18.6	3.5	326	626
Acacia lasiocarpa var. lasiocarpa	252	20.3	2.6	372	491
Acacia lasiocarpa var. sedifolia	221	18.8	3.8	321	462
Acacia lateriticola	139	18.0	3.3	789	406
Acacia latescens	261	27.9	1.5	759	1008
Acacia latifolia	163	27.9	2.4	580	880
Acacia latior	57	20.4	0.7	263	99
Acacia latipes	131	21.6	6.0	241	452
Acacia latipes subsp. latipes	97	20.3	3.6	337	291
Acacia latipes subsp. licina	17	20.3	2.1	280	303
Acacia latisepala	71	15.6	2.0	777	249
Acacia latzii	20	21.7	0.8	163	101
Acacia lauta	8	19.3	0.9	638	43
Acacia lazaridis	135	26.0	4.1	561	354
Acacia leeuweniana	3	26.7	0.1	318	12
Acacia legnota	65	26.1	4.2	893	2463
Acacia leichhardtii	101	20.9	3.0	627	326
Acacia leiocalyx	232	22.7	7.0	566	1158
Acacia leiocalyx subsp. herveyensis	42	22.4	2.7	663	761
Acacia leiocalyx subsp. leiocalyx	619	22.5	5.9	558	1029
Acacia leioderma	42	16.3	1.4	493	383
Acacia leiophylla	206	16.2	2.3	436	318
Acacia lentiginea	7	27.9	1.2	1226	240
Acacia leprosa	28	18.4	9.8	689	839
Acacia leprosa var. crassipoda	11	13.2	1.7	650	286
Acacia leprosa var. graveolens	171	14.7	6.9	674	834
Acacia leprosa var. leprosa	11	20.4	7.3	903	407
Acacia leprosa var. magna	10	13.6	1.8	656	824
Acacia leprosa var. uninervia	57	14.5	5.6	741	952
Acacia leptalea	4	15.9	0.4	353	23
Acacia leptocarpa	710	27.5	6.2	757	1420
Acacia leptoclada	110	17.9	5.2	704	164
Acacia leptoloba	83	26.8	6.7	737	1161
Acacia leptoneura	4	19.2	1.7	288	38
Acacia leptopetala	139	18.3	2.5	298	193
Acacia leptophleba	138	28.0	2.1	474	379
Acacia leptospermoides	16	20.8	5.1	297	258
Acacia leptospermoides subsp. leptospermoides	185	21.2	5.8	270	406
Acacia leptospermoides subsp. obovata	17	21.3	1.7	260	199
Acacia leptospermoides subsp. psammophila	15	20.1	0.6	350	120
Acacia leptostachya	799	26.3	7.1	503	1586
Acacia leucoclada	15	16.5	2.1	670	192
Acacia leucoclada subsp. argentifolia	85	19.4	5.3	694	485
Acacia leucoclada subsp. leucoclada	105	17.4	4.8	594	372
Acacia leucolobia	69	16.4	4.4	675	256
Acacia levata	9	27.0	1.3	318	19
Acacia ligulata	2652	25.2	9.8	138	431
Acacia ligustrina	105	20.6	3.3	299	144
Acacia limbata	114	28.4	4.3	366	857
Acacia linarioides	75	27.5	1.3	1067	393
Acacia linearifolia	144	17.4	4.3	572	253
Acacia lineata	379	19.0	4.4	294	464
Acacia lineolata	11	18.5	4.3	316	214
Acacia lineolata subsp. lineolata	68	20.4	4.7	302	225
Acacia lineolata subsp. multilineata	12	20.2	1.3	305	137
Acacia linifolia	350	17.7	4.3	775	745
Acacia lirellata subsp. compressa	6	18.6	0.8	330	18
Acacia lirellata subsp. lirellata	7	18.7	1.6	334	71
Acacia littorea	166	18.4	3.3	628	575
Acacia lobulata	6	18.3	0.5	297	16
Acacia loderi	141	19.3	3.0	215	159
Acacia longifolia	143	19.9	8.4	633	956
Acacia longipedunculata	54	22.0	2.2	703	734
Acacia longiphyllodinea	64	20.2	1.7	305	100
Acacia longispicata	349	23.5	5.0	525	477
Acacia longispinea	176	21.6	4.1	240	148
Acacia longissima	200	20.2	6.6	884	968
Acacia loroloba	62	19.5	2.5	629	231
Acacia loxophylla	18	16.9	1.6	341	107
Acacia lucasii	20	11.8	1.6	842	40
Acacia lullfitziorum	27	18.1	3.2	368	289
Acacia lumholtzii	3	23.0	0.0	1986	0
Acacia lunata	75	17.5	4.1	724	547
Acacia luteola	134	16.0	1.4	440	516
Acacia lycopodiifolia	468	29.0	3.5	462	913
Acacia lysiphloia	646	28.2	5.6	293	655
Acacia mabellae	144	16.5	4.5	893	409
Acacia macdonnellensis	23	23.0	3.3	248	101
Acacia macdonnellensis subsp. macdonnellensis	162	23.7	4.0	249	100
Acacia macdonnellensis subsp. teretifolia	41	22.8	2.8	247	101
Acacia mackeyana	114	19.3	2.9	304	74
Acacia macnuttiana	25	16.6	3.0	781	276
Acacia maconochieana	28	27.2	2.1	285	254
Acacia macraneura	43	25.4	5.3	187	100
Acacia maidenii	368	22.9	8.9	663	1090
Acacia maitlandii	553	26.7	7.4	179	307
Acacia malloclada	9	27.2	0.4	1132	201
Acacia manipularis	7	26.9	0.9	647	128
Acacia maranoensis	26	19.7	0.7	550	45
Acacia mariae	103	19.1	2.8	399	341
Acacia marramamba	45	25.8	3.2	232	163
Acacia masliniana	48	22.3	3.1	213	79
Acacia matthewii	22	14.9	2.7	666	262
Acacia maxwellii	27	16.9	1.6	381	179
Acacia megacephala	19	24.4	5.2	279	581
Acacia megalantha	102	28.4	4.3	421	1000
Acacia meiantha	18	13.6	1.9	802	237
Acacia meiosperma	65	26.5	6.6	619	557
Acacia meisneri	68	18.2	1.6	381	273
Acacia melanoxylon	1449	20.9	11.8	524	1405
Acacia melleodora	864	26.7	7.0	169	459
Acacia melvillei	331	22.0	6.2	290	432
Acacia menzelii	66	16.3	2.0	304	255
Acacia merinthophora	56	18.2	1.9	280	104
Acacia merrallii	523	18.6	2.5	236	189
Acacia merrickiae	7	18.4	0.9	313	15
Acacia microbotrya	351	20.1	4.8	274	561
Acacia microcalyx	30	23.0	2.8	188	126
Acacia microcarpa	293	17.1	2.4	301	267
Acacia microcybe	28	24.1	1.6	492	124
Acacia microneura	12	19.0	4.3	223	376
Acacia microsperma	63	22.1	2.8	346	323
Acacia midgleyi	113	26.6	3.4	1154	721
Acacia mimica	4	16.7	0.7	336	119
Acacia mimica var. angusta	60	16.8	1.6	375	137
Acacia mimica var. mimica	39	17.6	2.3	324	221
Acacia mimula	118	27.9	1.6	1155	505
Acacia minutifolia	72	26.3	5.5	256	184
Acacia minutissima	13	25.4	1.2	196	65
Acacia minyura	227	24.0	4.7	174	299
Acacia mitchellii	184	14.7	3.1	557	698
Acacia mitodes	1	27.4	0.0	1153	0
Acacia moirii subsp. dasycarpa	42	17.0	0.9	396	148
Acacia moirii subsp. moirii	36	16.8	1.7	400	190
Acacia moirii subsp. recurvistipula	40	18.1	2.5	320	141
Acacia montana	450	17.7	4.5	300	556
Acacia monticola	712	27.9	6.9	256	646
Acacia mooreana	67	16.7	1.7	837	234
Acacia mountfordiae	31	27.9	1.2	1237	228
Acacia mucronata	143	15.1	7.3	601	1565
Acacia mucronata subsp. dependens	163	13.5	7.4	702	2072
Acacia mucronata subsp. longifolia	308	14.6	4.6	689	858
Acacia mucronata subsp. mucronata	182	13.6	5.7	619	1760
Acacia muelleriana	95	19.8	4.7	620	180
Acacia mulganeura	138	24.1	5.6	181	155
Acacia multisiliqua	469	28.1	7.3	578	1321
Acacia multispicata	438	20.0	4.5	289	304
Acacia multistipulosa	27	27.9	1.2	1423	56
Acacia muriculata	3	22.2	2.6	171	147
Acacia murrayana	1013	23.9	6.2	135	412
Acacia mutabilis	13	16.8	1.3	338	138
Acacia mutabilis subsp. angustifolia	33	17.1	1.5	296	226
Acacia mutabilis subsp. incurva	9	17.2	2.0	358	514
Acacia mutabilis subsp. mutabilis	79	16.8	1.3	353	152
Acacia mutabilis subsp. rhyncophylla	11	16.0	0.6	353	76
Acacia mutabilis subsp. stipulifera	8	16.3	0.6	352	83
Acacia myrtifolia	1695	19.4	8.2	422	1206
Acacia nanodealbata	64	14.3	4.3	545	1014
Acacia nanopravissima	7	10.2	2.2	948	291
Acacia nematophylla	180	16.6	0.9	381	172
Acacia neriifolia	520	20.3	7.5	564	467
Acacia nervosa	185	18.4	3.7	499	638
Acacia nesophila	100	24.4	4.2	730	930
Acacia neurocarpa	177	28.7	5.1	341	941
Acacia neurophylla	19	20.6	3.8	282	168
Acacia neurophylla subsp. erugata	172	20.9	4.0	276	147
Acacia neurophylla subsp. neurophylla	68	19.4	2.9	274	154
Acacia newbeyi	13	16.4	1.0	347	146
Acacia nigricans	89	17.1	0.6	465	208
Acacia nigripilosa	8	19.6	1.6	310	71
Acacia nigripilosa subsp. latifolia	9	19.4	0.6	305	35
Acacia nigripilosa subsp. nigripilosa	106	19.5	2.0	300	81
Acacia nitidula	14	16.8	1.3	377	196
Acacia nivea	8	16.8	0.8	350	56
Acacia nodiflora	12	25.4	9.2	284	741
Acacia notabilis	363	17.8	3.1	247	429
Acacia nuperrima	201	28.2	2.3	712	784
Acacia nyssophylla	502	21.6	6.2	171	236
Acacia obesa	13	17.0	1.0	335	38
Acacia obliquinervia	431	14.6	8.5	719	1101
Acacia obovata	57	18.0	3.1	784	367
Acacia obtecta	36	19.9	1.7	275	45
Acacia obtusata	114	14.5	2.8	692	630
Acacia obtusifolia	324	19.0	7.7	730	1145
Acacia octonervia	38	16.8	1.4	397	116
Acacia oldfieldii	59	20.6	1.2	345	153
Acacia olgana	125	21.1	1.9	214	108
Acacia oligoneura	30	27.9	1.8	921	585
Acacia olsenii	17	17.1	6.3	865	459
Acacia omalophylla	193	22.2	6.9	295	432
Acacia ommatosperma	14	26.7	1.4	1268	563
Acacia oncinocarpa	303	27.9	1.7	795	1045
Acacia oncinophylla	5	18.0	2.3	790	346
Acacia oncinophylla subsp. oncinophylla	21	18.5	3.7	546	620
Acacia oncinophylla subsp. patulifolia	13	18.4	3.6	687	481
Acacia ophiolithica	15	16.8	0.7	424	59
Acacia oraria	165	25.9	3.4	931	1665
Acacia orbifolia	50	18.7	1.1	315	121
Acacia orites	42	19.2	4.5	1241	797
Acacia orthocarpa	376	28.2	5.3	256	643
Acacia orthotricha	33	27.6	2.0	443	649
Acacia orthotropica	1	27.5	0.0	1325	0
Acacia oshanesii	126	21.3	4.8	977	819
Acacia oswaldii	1852	23.3	8.1	144	565
Acacia oxycedrus	349	17.3	5.8	557	943
Acacia oxyclada	29	19.7	0.4	472	22
Acacia pachyacra	175	25.2	5.4	173	228
Acacia pachycarpa	55	27.2	4.1	245	196
Acacia pachyphylla	37	17.0	0.6	432	136
Acacia pachypoda	52	17.9	1.3	269	157
Acacia palustris	32	24.0	2.8	186	53
Acacia papulosa	6	16.7	1.1	443	90
Acacia papyrocarpa	429	21.4	4.9	153	206
Acacia paraneura	266	25.3	5.5	140	216
Acacia parvipinnula	176	17.8	5.1	652	568
Acacia pataczekii	27	11.8	4.3	647	752
Acacia patagiata	89	16.9	1.5	357	169
Acacia paula	3	26.8	0.4	1417	79
Acacia pedina	35	15.4	0.3	926	56
Acacia pedleyi	27	21.0	1.6	681	126
Acacia pellita	135	28.6	2.2	631	999
Acacia pelophila	7	20.3	0.8	460	17
Acacia pennata	1	26.3	0.0	1789	0
Acacia pennata subsp. kerrii	6	26.4	0.1	1773	20
Acacia penninervis	148	21.2	9.7	622	1102
Acacia penninervis var. longiracemosa	139	22.2	7.2	688	1092
Acacia penninervis var. penninervis	487	21.1	11.7	589	650
Acacia pentadenia	48	15.9	1.2	852	304
Acacia pentadenia subsp. pentadenia	67	15.9	1.2	881	269
Acacia pentadenia subsp. syntoma	22	15.5	0.6	961	163
Acacia perpusilla	2	27.3	0.3	1184	34
Acacia perryi	79	26.6	2.3	355	199
Acacia petraea	99	22.8	2.8	258	240
Acacia peuce	115	24.3	2.0	132	144
Acacia phacelia	5	27.3	0.8	877	254
Acacia phaeocalyx	11	18.3	1.2	335	57
Acacia pharangites	3	18.3	0.1	360	18
Acacia phasmoides	29	13.9	2.3	888	247
Acacia phlebocarpa	147	27.0	2.9	421	512
Acacia phlebopetala	4	16.9	0.3	481	25
Acacia phlebopetala var. phlebopetala	35	16.9	0.7	443	82
Acacia phlebopetala var. pubescens	5	16.7	0.8	441	68
Acacia phlebophylla	32	12.8	3.9	1164	220
Acacia pickardii	52	22.4	0.4	146	74
Acacia piligera	35	17.4	2.0	635	107
Acacia pilligaensis	76	19.0	3.9	590	157
Acacia pinguiculosa	3	16.6	0.6	445	51
Acacia pinguiculosa subsp. pinguiculosa	47	16.7	0.6	428	68
Acacia pinguiculosa subsp. teretifolia	32	16.8	0.8	387	195
Acacia pinguifolia	52	16.3	0.8	413	149
Acacia platycarpa	604	28.9	7.3	408	1402
Acacia plautella	7	20.8	0.7	307	54
Acacia plectocarpa	58	28.2	2.7	626	964
Acacia plectocarpa subsp. plectocarpa	349	29.2	3.3	637	842
Acacia plectocarpa subsp. tanumbirinensis	88	27.7	2.5	506	910
Acacia plicata	11	18.8	3.0	557	31
Acacia polifolia	85	21.9	3.9	554	297
Acacia poliochroa	21	17.1	0.7	294	101
Acacia polyadenia	16	23.4	1.8	640	1068
Acacia polybotrya	232	19.2	4.3	611	191
Acacia polystachya	252	26.7	5.1	1160	1437
Acacia porcata	12	19.6	0.1	660	4
Acacia praelongata	78	27.6	0.8	1329	514
Acacia praemorsa	9	16.7	1.1	248	197
Acacia praetermissa	39	26.9	0.3	1230	49
Acacia prainii	348	23.2	5.9	173	163
Acacia pravifolia	212	18.8	3.7	268	481
Acacia preissiana	60	17.4	2.6	595	472
Acacia prismifolia	2	15.9	1.1	519	354
Acacia pritzeliana	36	16.8	0.4	358	191
Acacia producta	122	27.7	1.6	912	537
Acacia profusa	27	16.7	0.2	353	100
Acacia proiantha	16	27.6	1.5	1264	203
Acacia prolata	25	26.7	1.1	846	404
Acacia pruinocarpa	327	26.3	6.0	178	250
Acacia pruinosa	157	17.9	5.2	706	249
Acacia pteraneura	235	25.0	5.6	171	174
Acacia pterocaulon	7	19.9	0.4	329	54
Acacia ptychoclada	35	15.2	3.3	992	336
Acacia ptychophylla	64	27.5	3.4	259	142
Acacia pubescens	123	17.5	3.6	843	442
Acacia pubicosta	16	20.6	2.0	699	273
Acacia pubifolia	44	17.6	4.1	646	301
Acacia pubirhachis	59	26.5	2.7	1407	1482
Acacia pulchella var. glaberrima	331	19.3	4.6	354	819
Acacia pulchella var. goadbyi	151	18.5	4.2	344	725
Acacia pulchella var. reflexa	42	19.4	2.8	384	417
Acacia pulviniformis	35	16.1	0.9	353	129
Acacia puncticulata	52	20.4	0.7	298	123
Acacia purpureopetala	61	21.6	1.8	881	588
Acacia pusilla	20	16.6	0.5	397	65
Acacia pustula	128	20.5	3.2	605	325
Acacia pycnocephala	72	16.5	1.6	348	286
Acacia pycnostachya	31	14.9	1.5	880	115
Acacia pygmaea	3	18.3	0.1	360	18
Acacia pyrifolia	143	27.5	5.6	208	524
Acacia pyrifolia var. morrisonii	50	26.6	4.5	227	184
Acacia pyrifolia var. pyrifolia	174	27.5	5.6	206	530
Acacia quadrilateralis	170	22.1	5.2	861	829
Acacia quadrimarginea	147	22.8	5.0	191	102
Acacia quadrisulcata	23	20.5	0.8	324	107
Acacia quinquenervia	26	16.7	0.6	366	49
Acacia quornensis	24	17.4	1.1	311	73
Acacia racospermoides	46	25.8	3.4	1225	1477
Acacia ramiflora	54	26.0	5.0	584	394
Acacia ramulosa	216	23.7	5.4	135	245
Acacia ramulosa var. linophylla	440	23.9	6.4	138	166
Acacia ramulosa var. ramulosa	733	23.6	5.4	144	297
Acacia recurvata	5	19.3	1.8	319	115
Acacia redolens	67	16.9	1.4	352	154
Acacia rendlei	13	18.0	1.3	267	92
Acacia repanda	8	18.0	1.6	341	44
Acacia repens	6	28.3	1.6	621	164
Acacia resinicostata	26	21.4	4.3	666	163
Acacia resinimarginea	182	19.9	2.6	235	111
Acacia resinistipulea	17	17.7	1.1	278	79
Acacia resinosa	25	19.4	2.1	267	83
Acacia restiacea	207	20.4	3.2	295	458
Acacia retinervis	94	28.0	1.6	958	524
Acacia retinodes	176	15.9	4.8	438	594
Acacia retivenea	38	27.6	3.5	264	902
Acacia retivenea subsp. clandestina	39	27.6	2.8	235	361
Acacia retivenea subsp. retivenea	300	27.4	3.8	348	479
Acacia retrorsa	10	19.1	1.1	557	30
Acacia rhamphophylla	5	20.4	4.1	245	232
Acacia rhetinocarpa	77	16.5	1.3	347	196
Acacia rhigiophylla	97	17.3	2.1	287	220
Acacia rhodophloia	366	25.6	6.1	170	246
Acacia rhodoxylon	76	23.2	3.5	607	655
Acacia riceana	129	11.9	4.1	633	968
Acacia richardsii	19	28.8	0.5	751	36
Acacia ridleyana	11	19.8	2.4	394	352
Acacia rigens	947	20.5	6.2	210	458
Acacia rigescens	5	27.3	0.9	1422	32
Acacia rigida	3	16.8	0.3	340	5
Acacia rivalis	177	19.9	4.1	187	230
Acacia robeorum	17	26.2	1.6	232	85
Acacia robiniae	35	16.5	1.3	542	339
Acacia rossei	88	17.9	0.5	284	41
Acacia rostellata	15	20.2	4.3	242	169
Acacia rostellifera	383	21.7	5.3	222	655
Acacia rostriformis	17	14.4	1.6	508	242
Acacia rothii	141	26.8	1.7	960	888
Acacia roycei	37	22.8	2.2	201	116
Acacia rubida	694	16.8	8.8	631	886
Acacia rubricaulis	15	26.3	0.6	1357	392
Acacia rubricola	19	20.4	0.7	754	67
Acacia ruppii	100	19.1	5.5	781	437
Acacia ryaniana	11	24.6	2.7	221	40
Acacia sabulosa	67	27.5	2.8	209	176
Acacia saliciformis	60	16.5	2.3	761	290
Acacia salicina	1092	24.4	9.0	136	856
Acacia saxatilis	26	18.2	0.9	316	105
Acacia saxicola	10	18.1	1.0	1066	271
Acacia scabra	2	18.7	1.8	564	180
Acacia scalena	14	19.8	1.6	334	18
Acacia scalpelliformis	17	17.6	3.0	837	343
Acacia sciophanes	5	18.4	0.4	312	12
Acacia scirpifolia	133	20.7	2.7	329	239
Acacia scleroclada	25	22.4	2.8	193	99
Acacia sclerophylla	51	17.6	2.8	268	618
Acacia sclerophylla var. pilosa	7	18.0	2.2	311	50
Acacia sclerophylla var. sclerophylla	551	17.7	2.3	236	295
Acacia sclerophylla var. teretiuscula	20	18.0	1.9	271	126
Acacia sclerosperma	45	26.2	6.6	194	291
Acacia sclerosperma subsp. glaucescens	14	24.7	4.0	196	157
Acacia sclerosperma subsp. sclerosperma	396	26.8	7.2	191	197
Acacia scopulorum	30	27.9	1.5	1306	167
Acacia seclusa	1	28.4	0.0	755	0
Acacia sedifolia subsp. pulvinata	4	16.5	0.3	344	7
Acacia sedifolia subsp. sedifolia	15	17.3	0.5	334	9
Acacia semicircinalis	5	19.7	1.5	360	71
Acacia semilunata	103	20.3	3.2	633	105
Acacia semirigida	64	20.6	3.0	633	365
Acacia semitrullata	27	16.9	1.8	812	140
Acacia sericata	41	29.0	3.1	600	794
Acacia sericocarpa	68	19.2	2.3	277	139
Acacia sericoflora	66	27.9	1.9	1070	396
Acacia sericophylla	644	27.0	7.1	183	470
Acacia serpentinicola	12	16.9	3.6	875	256
Acacia sertiformis	144	18.1	5.3	611	284
Acacia sessilis	148	20.0	3.2	385	621
Acacia sessilispica	54	18.5	2.2	309	78
Acacia setulifera	64	28.3	2.0	732	681
Acacia shirleyi	476	27.1	7.7	302	697
Acacia shuttleworthii	40	18.4	2.5	347	368
Acacia sibilans	50	24.9	4.0	187	52
Acacia sibina	136	21.1	2.9	185	155
Acacia sibirica	796	25.5	7.9	161	288
Acacia siculiformis	333	14.9	8.1	584	1081
Acacia signata	57	20.6	3.1	285	210
Acacia silvestris	112	15.7	5.5	636	406
Acacia simmonsiana	63	15.8	1.5	375	214
Acacia simsii	558	27.1	7.0	631	1878
Acacia simulans	6	16.5	1.1	393	168
Acacia singula	14	16.5	0.5	346	116
Acacia sinuata	3	23.3	0.1	630	1105
Acacia smeringa	7	27.6	1.9	695	455
Acacia solenota	16	25.6	0.1	1629	284
Acacia sorophylla	18	16.7	0.4	391	89
Acacia spania	21	23.2	3.9	493	177
Acacia sparsiflora	193	23.3	5.3	500	372
Acacia spathulifolia	182	24.5	5.8	213	354
Acacia speckii	25	21.9	1.6	220	47
Acacia spectra	1	27.2	0.0	1412	0
Acacia sphacelata	24	19.6	2.5	310	538
Acacia sphacelata subsp. recurva	42	16.6	1.3	344	170
Acacia sphacelata subsp. sphacelata	125	19.9	4.5	289	427
Acacia sphacelata subsp. verticillata	10	18.5	0.5	574	24
Acacia sphaerostachya	29	27.6	1.2	253	116
Acacia sphenophylla	19	20.3	0.8	362	81
Acacia spilleriana	58	16.6	2.3	363	201
Acacia spinescens	694	17.1	3.0	300	533
Acacia spinosissima	21	17.8	1.2	327	88
Acacia spirorbis subsp. solandri	120	24.1	2.5	890	846
Acacia splendens	7	18.0	0.2	502	83
Acacia spondylophylla	368	27.0	6.6	233	182
Acacia spongolitica	13	16.7	1.3	401	155
Acacia spooneri	17	18.0	2.4	290	249
Acacia sporadica	13	13.9	2.1	765	503
Acacia squamata	64	17.9	3.0	355	436
Acacia stanleyi	3	18.9	0.6	311	2
Acacia startii	17	24.8	1.0	226	42
Acacia steedmanii subsp. borealis	33	25.0	8.0	250	345
Acacia steedmanii subsp. steedmanii	65	19.5	2.9	281	89
Acacia stellaticeps	221	27.6	3.1	213	412
Acacia stenophylla	827	26.6	10.1	135	559
Acacia stenoptera	360	19.9	5.0	351	716
Acacia stereophylla	21	20.7	3.3	230	212
Acacia stereophylla var. cylindrata	8	20.3	0.5	355	62
Acacia stereophylla var. stereophylla	202	21.0	3.5	273	179
Acacia stictophylla	35	14.3	1.6	811	403
Acacia stigmatophylla	190	28.2	2.2	632	690
Acacia stipuligera	505	27.3	5.0	227	436
Acacia stipulosa	28	26.8	1.5	425	256
Acacia storyi	31	21.6	3.2	668	98
Acacia striatifolia	57	20.7	5.5	579	255
Acacia stricta	577	18.0	7.3	653	859
Acacia strongylophylla	166	22.8	4.0	230	118
Acacia suaveolens	935	21.3	9.7	629	1165
Acacia subcaerulea	160	17.1	2.6	422	313
Acacia subcontorta	40	24.8	5.2	166	115
Acacia subflexuosa	6	17.0	1.1	365	674
Acacia subflexuosa subsp. capillata	1	17.5	0.0	318	0
Acacia subflexuosa subsp. subflexuosa	23	17.0	1.7	371	754
Acacia sublanata	157	27.7	1.5	1077	383
Acacia subporosa	51	15.9	1.9	852	175
Acacia subracemosa	7	16.6	0.3	935	140
Acacia subrigida	11	21.6	3.5	236	106
Acacia subsessilis	19	21.0	1.0	240	46
Acacia subternata	60	27.4	1.4	683	292
Acacia subtessarogona	64	25.2	4.3	198	51
Acacia subtiliformis	9	25.3	1.6	296	48
Acacia subtilinervis	62	16.9	4.4	933	344
Acacia subulata	108	18.8	5.4	581	235
Acacia sulcata	19	16.8	1.7	371	565
Acacia sulcata var. planoconvexa	66	16.9	1.8	363	308
Acacia sulcata var. platyphylla	182	17.1	1.8	319	280
Acacia sulcata var. sulcata	57	16.9	1.9	438	527
Acacia sulcaticaulis	1	19.8	0.0	277	0
Acacia symonii	25	22.2	3.5	181	151
Acacia synantha	3	27.6	0.6	1314	35
Acacia synchronicia	202	27.6	7.2	197	435
Acacia synoria	5	19.3	0.5	295	22
Acacia tabula	7	10.6	2.6	949	290
Acacia tarculensis	106	21.8	5.4	168	182
Acacia tayloriana	16	18.1	3.5	640	501
Acacia telmica	8	20.1	0.2	453	75
Acacia tenuinervis	54	19.9	1.1	578	130
Acacia tenuior	17	20.9	2.4	289	30
Acacia tenuispica	39	27.8	1.7	1002	285
Acacia tenuissima	598	26.8	5.7	264	398
Acacia tephrina	162	26.1	4.8	291	689
Acacia teretifolia	45	18.5	2.7	584	551
Acacia terminalis	653	18.7	8.5	717	799
Acacia tessellata	35	17.2	4.0	1130	471
Acacia tetanophylla	25	16.8	0.9	372	96
Acacia tetragonocarpa	26	18.6	3.6	750	338
Acacia tetragonophylla	1337	25.2	8.2	145	326
Acacia tetraneura	9	17.3	1.0	319	79
Acacia tetraptera	36	16.9	0.6	340	86
Acacia thoma	21	22.5	2.2	203	48
Acacia thomsonii	106	27.7	4.5	396	430
Acacia tingoorensis	23	22.1	3.8	716	253
Acacia tolmerensis	24	27.4	0.8	1218	218
Acacia toondulya	11	17.3	0.5	257	18
Acacia torticarpa	5	18.0	0.8	321	41
Acacia torulosa	690	27.5	4.6	365	1518
Acacia trachycarpa	210	27.3	2.6	251	142
Acacia trachyphloia	96	16.2	4.2	816	418
Acacia translucens	307	28.9	3.2	358	1020
Acacia tratmaniana	83	18.2	1.8	311	67
Acacia trigonophylla	59	19.6	4.1	329	815
Acacia trinalis	15	18.8	3.1	363	128
Acacia trinervata	85	17.4	4.0	877	441
Acacia triptera	255	22.5	8.2	400	431
Acacia triptycha	68	17.0	2.3	370	360
Acacia triquetra	212	16.8	1.9	367	277
Acacia tropica	131	27.5	3.8	424	965
Acacia truculenta	7	16.9	0.5	306	98
Acacia trudgeniana	14	26.5	3.0	258	112
Acacia trulliformis	10	15.6	0.5	402	215
Acacia truncata	91	19.6	2.8	530	385
Acacia tuberculata	16	20.1	3.7	278	95
Acacia tumida	213	28.9	3.8	266	1014
Acacia tumida var. extenta	1	27.9	0.0	1285	0
Acacia tumida var. kulparn	93	27.3	2.3	242	386
Acacia tumida var. pilbarensis	97	27.8	4.1	244	169
Acacia tumida var. tumida	285	28.9	3.8	297	996
Acacia tysonii	92	22.7	3.5	182	146
Acacia ulicifolia	1085	21.2	10.0	643	1148
Acacia ulicina	122	20.2	2.5	320	179
Acacia uliginosa	33	16.8	1.8	1008	183
Acacia umbellata	423	27.5	6.7	519	1306
Acacia umbraculiformis	67	23.0	3.7	194	128
Acacia uncifera	55	23.0	4.1	547	144
Acacia uncinata	187	18.1	7.1	563	469
Acacia uncinella	113	18.0	2.3	281	164
Acacia undoolyana	22	21.3	0.6	267	24
Acacia undosa	12	18.1	2.3	311	92
Acacia undulifolia	30	17.2	4.8	643	563
Acacia unguicula	2	19.8	0.4	276	13
Acacia unifissilis	48	16.7	0.9	342	111
Acacia urophylla	169	18.0	3.3	713	475
Acacia validinervia	168	24.6	5.5	209	139
Acacia varia	9	16.3	1.5	710	268
Acacia varia var. crassinervis	30	16.4	1.3	355	554
Acacia varia var. parviflora	100	17.0	2.0	360	297
Acacia varia var. varia	72	16.5	1.6	635	462
Acacia vassalii	10	18.8	0.9	340	83
Acacia venulosa	237	19.1	7.0	731	862
Acacia verniciflua	744	17.2	6.6	482	690
Acacia veronica	9	15.4	1.1	418	178
Acacia verricula	111	17.7	1.9	284	176
Acacia verticillata	110	15.0	6.0	612	878
Acacia verticillata subsp. cephalantha	70	14.7	4.7	739	897
Acacia verticillata subsp. ovoidea	323	16.0	4.2	492	765
Acacia verticillata subsp. ruscifolia	86	13.5	4.2	723	1647
Acacia verticillata subsp. verticillata	472	14.8	5.7	569	1461
Acacia victoriae	734	27.4	11.0	143	749
Acacia victoriae subsp. arida	139	23.1	5.7	135	203
Acacia victoriae subsp. fasciaria	83	27.6	6.2	204	1408
Acacia victoriae subsp. victoriae	641	25.7	10.2	139	593
Acacia vincentii	7	27.0	1.5	1109	225
Acacia viscifolia	50	17.0	1.5	334	86
Acacia vittata	7	20.3	3.0	405	115
Acacia volubilis	7	18.0	1.1	338	41
Acacia walkeri	18	23.8	2.5	174	81
Acacia wanyu	94	26.7	5.1	197	143
Acacia wardellii	24	20.3	0.9	570	649
Acacia warramaba	38	18.2	1.6	269	142
Acacia wattsiana	90	16.7	2.6	384	387
Acacia webbii	25	25.9	3.3	988	839
Acacia websteri	12	19.4	1.9	219	105
Acacia whibleyana	25	16.7	1.1	362	116
Acacia whitei	142	22.8	3.1	718	1384
Acacia wickhamii	211	27.8	6.1	399	797
Acacia wickhamii subsp. cassitera	91	24.1	4.0	693	781
Acacia wickhamii subsp. wickhamii	111	28.8	3.2	584	308
Acacia wilcoxii	7	23.8	2.2	201	52
Acacia wilhelmiana	426	18.4	3.5	228	283
Acacia willdenowiana	131	18.7	3.8	465	670
Acacia williamsiana	29	17.6	3.6	725	137
Acacia willingii	2	27.7	0.5	1041	101
Acacia wilsonii	7	20.1	2.1	506	82
Acacia wiseana	89	25.7	4.2	195	205
Acacia woodmaniorum	1	19.8	0.0	281	0
Acacia xanthina	101	20.2	1.8	412	370
Acacia xanthocarpa	43	22.4	2.1	205	35
Acacia xerophila	3	18.6	0.2	217	37
Acacia xerophila var. brevior	14	18.4	0.9	237	68
Acacia xerophila var. xerophila	15	18.6	0.6	206	62
Acacia xiphophylla	127	26.9	5.4	200	196
Acacia yirrkallensis	105	27.4	1.2	1010	485
Acacia yorkrakinensis	2	18.0	0.5	321	6
Acacia yorkrakinensis subsp. acrita	216	19.3	2.8	275	109
Acacia yorkrakinensis subsp. yorkrakinensis	13	17.9	0.4	315	14
Acacia zatrichota	3	27.5	1.2	606	58
Acaena echinata	770	16.9	9.1	411	834
Acaena montana	48	9.6	4.5	962	1243
Acaena ovina	591	16.7	9.7	498	1078
Acaena pallida	25	15.9	4.8	697	1170
Acalypha capillipes	125	22.2	6.2	735	1000
Acalypha eremorum	198	23.4	6.1	545	1182
Acalypha lanceolata	14	27.6	1.4	767	1018
Acalypha lanceolata var. lanceolata	14	26.9	4.9	698	1087
Acalypha lyonsii	12	23.5	0.6	2397	106
Acalypha nemorum	185	20.9	6.5	839	972
Acalypha pubiflora subsp. australica	13	27.9	2.0	547	738
Acanthocarpus canaliculatus	67	20.0	2.8	317	512
Acanthocarpus humilis	10	24.4	4.2	208	175
Acanthocarpus parviflorus	14	21.5	2.1	231	268
Acanthocarpus preissii	176	24.1	8.7	231	915
Acanthocarpus robustus	27	25.0	5.1	221	218
Acanthocarpus rupestris	6	24.6	3.0	246	20
Acanthocarpus verticillatus	15	25.8	3.9	220	73
Acanthocladium dockeri	15	16.0	0.6	438	53
Acanthus ebracteatus subsp. ebarbatus	20	27.9	1.4	1184	558
Acanthus ilicifolius	154	27.4	5.1	1030	2775
Aceratium concinnum	38	25.3	5.2	1051	2524
Aceratium doggrellii	44	22.2	3.1	1345	1480
Aceratium ferrugineum	47	21.9	2.1	1476	193
Aceratium megalospermum	101	25.3	5.1	1820	1985
Aceratium sericoleopsis	22	22.2	2.0	2200	902
Achnophora tatei	16	15.2	0.4	633	38
Achyranthes aspera	707	27.9	9.5	273	1616
Acianthus fornicatus	455	21.6	9.5	688	1083
Acidonia microcarpa	65	16.4	1.5	673	526
Aciphylla glacialis	93	9.1	4.7	1307	509
Aciphylla simplicifolia	162	10.6	6.2	887	933
Acmella grandiflora	21	27.6	6.3	621	1119
Acmella grandiflora var. brachyglossa	270	27.1	7.8	458	1558
Acmella grandiflora var. discoidea	11	27.9	4.2	839	1047
Acomis acoma	60	20.4	3.9	921	1007
Acomis bella	37	26.5	0.9	913	878
Acomis kakadu	26	27.9	1.8	1320	154
Acomis macra	21	23.4	2.9	334	328
Acrachne racemosa	59	26.8	4.0	249	465
Acradenia euodiiformis	103	19.4	7.2	1123	851
Acradenia frankliniae	52	11.8	2.3	1115	1516
Acriopsis javanica	3	25.1	0.3	1834	237
Acronychia aberrans	28	22.3	2.2	1442	1657
Acronychia acidula	97	23.6	4.8	988	1724
Acronychia acronychioides	172	25.7	6.5	971	2134
Acronychia acuminata	20	25.3	2.9	1813	286
Acronychia baeuerlenii	42	19.6	3.0	1582	324
Acronychia chooreechillum	57	24.6	4.5	1419	2372
Acronychia crassipetala	66	23.5	4.4	1247	1050
Acronychia eungellensis	24	22.1	3.3	1046	514
Acronychia imperforata	300	26.4	7.9	973	1555
Acronychia laevis	487	25.8	8.8	679	1481
Acronychia littoralis	58	20.8	2.1	1381	451
Acronychia oblongifolia	229	20.0	7.0	794	1136
Acronychia octandra	35	19.2	3.1	1556	356
Acronychia parviflora	80	22.9	3.8	1345	1697
Acronychia pauciflora	151	22.2	4.1	645	1091
Acronychia pubescens	141	20.2	5.8	1037	1071
Acronychia suberosa	23	18.8	3.2	1224	751
Acronychia vestita	103	24.0	4.2	1108	2626
Acronychia wilcoxiana	71	21.4	6.4	1172	721
Acrophyllum australe	39	15.0	1.3	1206	112
Acrothamnus hookeri	475	15.1	10.7	717	1136
Acrothamnus maccraei	88	13.8	8.4	844	1001
Acrothamnus montanus	139	10.8	6.4	809	1636
Acrothamnus spathaceus	184	24.6	7.6	1186	1916
Acrotriche affinis	165	16.3	3.9	368	864
Acrotriche aggregata	375	23.0	10.2	693	1448
Acrotriche baileyana	24	23.7	3.5	2044	1342
Acrotriche cordata	452	18.6	5.1	373	813
Acrotriche depressa	113	15.7	2.0	385	370
Acrotriche divaricata	91	17.7	7.8	849	516
Acrotriche dura	9	15.8	0.7	439	99
Acrotriche fasciculiflora	69	15.7	1.9	593	375
Acrotriche halmaturina	48	15.1	1.1	592	209
Acrotriche lancifolia	18	17.4	0.9	302	73
Acrotriche leucocarpa	49	16.3	8.2	757	597
Acrotriche orbicularis	3	16.8	0.2	472	24
Acrotriche parviflora	23	16.9	1.6	395	197
Acrotriche patula	308	17.4	2.8	265	463
Acrotriche prostrata	55	14.1	4.2	714	755
Acrotriche ramiflora	73	17.0	1.8	395	265
Acrotriche rigida	55	17.3	4.3	606	194
Acrotriche serrulata	577	15.6	6.7	475	764
Acsmithia davidsonii	54	23.9	3.7	1657	2148
Actephila bella	7	22.3	2.4	1035	32
Actephila championiae	10	22.6	0.7	1066	354
Actephila flavescens	5	24.5	1.7	1568	353
Actephila foetida	12	25.1	3.8	2015	1790
Actephila grandifolia	27	19.8	2.4	1551	361
Actephila latifolia	43	25.3	3.7	1252	1145
Actephila lindleyi	170	22.4	6.5	798	1076
Actephila longipedicellata	9	25.8	0.5	1757	183
Actephila petiolaris	6	25.5	3.8	1097	1631
Actephila petiolaris subsp. jagonis	3	22.9	0.3	2143	34
Actephila petiolaris subsp. petiolaris	15	24.6	3.7	1600	1153
Actephila plicata	18	23.4	0.9	1147	589
Actephila sessilifolia	45	23.8	3.2	824	865
Actephila traceyi	32	26.1	2.9	1286	505
Actephila venusta	47	27.7	2.0	1284	528
Actephila vernicosa	20	22.4	2.2	1958	1202
Actinobole condensatum	45	22.3	3.2	209	300
Actinobole drummondianum	34	24.4	3.0	193	79
Actinobole oldfieldianum	48	25.7	5.8	173	101
Actinobole uliginosum	1152	21.8	7.6	174	515
Actinodium cunninghamii	159	17.1	2.5	450	587
Actinoscirpus grossus	40	28.1	4.8	1086	2692
Actinotus bellidioides	63	11.8	5.8	1281	1398
Actinotus forsythii	38	14.5	4.1	863	465
Actinotus gibbonsii	141	22.8	11.9	543	953
Actinotus glomeratus	73	18.0	3.1	552	628
Actinotus humilis	20	17.9	2.5	298	102
Actinotus laxus	7	15.7	0.7	1076	98
Actinotus leucocephalus	129	20.1	5.2	356	772
Actinotus minor	231	17.6	5.0	910	857
Actinotus moorei	43	10.8	4.5	1537	1489
Actinotus omnifertilis	69	15.9	1.0	785	404
Actinotus paddisonii	26	20.5	0.4	365	173
Actinotus periculosus	30	20.1	2.1	615	103
Actinotus rhomboideus	4	14.6	0.3	440	32
Actinotus schwarzii	22	20.5	1.0	299	43
Actinotus suffocatus	61	11.6	5.6	1279	1121
Actinotus superbus	30	18.1	2.2	304	167
Actinotus whicheranus	3	16.3	1.2	658	295
Actites megalocarpus	336	20.6	9.4	462	1462
Adansonia gregorii	118	29.4	2.9	515	770
Adenanthera abrosperma	108	27.0	3.0	708	1120
Adenanthera pavonina	55	27.5	6.1	1246	2248
Adenanthos acanthophyllus	16	22.2	1.3	200	104
Adenanthos apiculatus	55	16.0	1.1	494	387
Adenanthos argyreus	107	17.9	2.0	325	90
Adenanthos barbatus	1	17.4	0.0	960	0
Adenanthos barbiger	198	18.3	3.3	753	421
Adenanthos barbigerus	2	16.1	0.7	550	514
Adenanthos cacomorphus	3	16.3	0.2	487	145
Adenanthos cuneatus	192	17.1	2.3	413	720
Adenanthos cygnorum	36	20.4	5.2	320	585
Adenanthos cygnorum subsp. chamaephyton	15	18.3	3.4	445	532
Adenanthos cygnorum subsp. cygnorum	184	20.1	4.6	353	515
Adenanthos detmoldii	11	16.8	1.7	772	275
Adenanthos dobagii	7	16.7	0.9	451	60
Adenanthos dobsonii	34	17.0	0.6	435	81
Adenanthos drummondii	72	19.9	3.7	353	373
Adenanthos ellipticus	4	16.9	0.7	495	62
Adenanthos eyrei	2	17.3	0.4	324	8
Adenanthos filifolius	15	25.8	11.4	306	595
Adenanthos flavidiflorus	109	16.7	0.9	342	134
Adenanthos forrestii	30	17.2	0.6	309	24
Adenanthos glabrescens	1	16.8	0.0	511	0
Adenanthos glabrescens subsp. exasperatus	25	16.7	1.0	383	149
Adenanthos glabrescens subsp. glabrescens	21	16.4	0.5	370	47
Adenanthos gracilipes	14	17.0	0.6	345	59
Adenanthos ileticos	17	17.0	0.5	313	114
Adenanthos labillardierei	26	16.9	0.7	468	43
Adenanthos linearis	9	15.4	0.7	441	165
Adenanthos macropodianus	125	15.5	1.4	502	298
Adenanthos meisneri	147	18.2	3.2	678	507
Adenanthos obovatus	387	18.5	3.8	562	637
Adenanthos oreophilus	48	16.9	1.1	428	85
Adenanthos pungens subsp. effusus	9	18.9	3.9	363	702
Adenanthos pungens subsp. pungens	6	16.2	1.0	350	139
Adenanthos sericea	1	14.4	0.0	697	0
Adenanthos sericeus	16	16.9	1.3	588	308
Adenanthos sericeus subsp. sericeus	36	16.8	1.7	637	280
Adenanthos sericeus subsp. sphalma	15	16.9	0.1	623	43
Adenanthos stictus	32	19.3	0.8	377	101
Adenanthos terminalis	441	16.4	2.3	364	449
Adenanthos velutinus	3	15.2	0.0	492	59
Adenanthos venosus	29	16.9	0.5	479	96
Adenia heterophylla	67	28.7	2.4	709	1104
Adenia heterophylla subsp. heterophylla	32	25.6	4.0	1321	1572
Adenosma caerulea	64	26.9	1.7	772	1139
Adenosma muelleri	31	27.3	0.9	673	782
Adenostemma lavenia	98	28.0	12.6	651	2395
Adenostemma lavenia var. lanceolatum	21	28.7	10.6	638	1101
Adenostemma lavenia var. lavenia	19	28.2	11.9	819	1297
Adenostemma macrophyllum	26	24.1	5.8	974	2466
Adriana quadripartita	477	19.7	6.1	247	721
Adriana tomentosa	33	26.9	12.9	202	605
Adriana tomentosa var. hookeri	293	25.7	10.1	161	303
Adriana tomentosa var. tomentosa	436	27.4	16.4	211	1205
Aegialitis annulata	293	28.2	6.5	663	1449
Aegiceras corniculatum	613	28.1	11.5	741	2365
Aeginetia saccharicola	2	26.7	0.2	1447	348
Aenictophyton anomalum	58	22.8	2.4	255	80
Aenictophyton reconditum	23	26.8	2.4	256	148
Aenictophyton reconditum subsp. macrophyllum	3	25.3	1.7	253	37
Aenictophyton reconditum subsp. reconditum	26	26.9	3.6	252	193
Aeschynomene brevifolia	131	25.5	7.7	619	1227
Aeschynomene falcata	8	23.1	3.3	897	829
Aeschynomene indica	653	28.7	9.8	151	1738
Aeschynomene micrantha	11	24.0	5.1	624	789
Agastachys odorata	153	11.7	4.3	1253	1544
Agathis atropurpurea	58	22.6	3.5	1345	1669
Agathis microstachya	64	22.3	2.7	1447	1561
Agathis robusta	103	23.9	4.5	1057	2299
Agiortia cicatricata	34	16.9	5.3	1077	378
Agiortia pedicellata	66	21.5	2.2	1181	630
Agiortia pleiosperma	65	19.9	2.3	624	977
Aglaia argentea	18	25.9	1.0	1826	114
Aglaia australiensis	34	22.1	2.0	2126	991
Aglaia brassii	30	25.9	6.1	1357	388
Aglaia brownii	140	27.6	6.2	1089	795
Aglaia cooperae	6	26.2	0.5	1356	80
Aglaia elaeagnoidea	174	27.8	5.7	924	2182
Aglaia euryanthera	37	26.4	3.0	1309	631
Aglaia meridionalis	61	25.0	5.7	1371	1695
Aglaia sapindina	156	27.1	6.9	1132	1966
Aglaia silvestris	2	25.9	0.1	1807	72
Aglaia spectabilis	26	26.4	1.7	1357	583
Aglaia tomentosa	73	27.3	7.8	1308	2162
Agonis baxteri	77	17.0	0.8	439	227
Agonis flexuosa var. latifolia	28	15.9	0.9	516	673
Agonis theiformis	109	16.0	1.2	539	600
Agonis undulata	12	16.7	1.6	490	593
Agrostis australiensis	60	12.5	7.1	786	1023
Agrostis bettyae	112	14.9	9.4	740	1016
Agrostis boormanii	1	16.8	0.0	646	0
Agrostis diemenica	6	9.6	4.6	1070	947
Agrostis joyceae	12	9.9	5.3	1283	1292
Agrostis muelleriana	89	10.2	5.8	908	1080
Agrostis parviflora	224	14.5	10.1	712	1998
Agrostis propinqua	78	14.7	9.2	728	1062
Agrostis thompsoniae	35	9.4	5.0	1175	727
Agrostis venusta	279	14.8	10.4	591	1757
Aidia cowleyi	54	25.6	5.3	1514	2092
Aidia racemosa	563	27.9	6.4	816	1378
Ailanthus integrifolia subsp. integrifolia	23	25.8	2.3	1545	1787
Ailanthus triphysa	117	26.2	8.0	668	1165
Ajuga australis	1392	22.1	14.3	253	1404
Ajuga sinuata	23	18.3	5.1	725	970
Akania bidwillii	92	20.0	5.1	1113	862
Alangium villosum	6	23.1	7.7	1151	1100
Alangium villosum subsp. polyosmoides	168	24.2	10.1	1007	2469
Alangium villosum subsp. tomentosum	159	23.4	5.4	868	1776
Alania endlicheri	61	15.7	3.3	1158	170
Albizia canescens	49	27.4	6.9	604	1067
Albizia carrii	1	25.4	0.0	1858	0
Albizia procera	119	27.9	6.4	774	1601
Albizia retusa	10	26.4	1.0	1084	856
Albizia retusa subsp. retusa	18	26.2	0.9	1339	601
Alchemilla xanthochlora	32	11.8	7.4	1138	681
Alchornea ilicifolia	230	23.2	8.2	698	1173
Alchornea thozetiana	63	25.7	5.3	864	1289
Aldrovanda vesiculosa	21	27.5	9.6	690	1169
Alectryon connatus	331	26.1	8.7	624	1418
Alectryon coriaceus	90	21.6	3.8	1111	721
Alectryon diversifolius	168	23.0	6.0	596	428
Alectryon forsythii	24	15.8	3.7	716	476
Alectryon kimberleyanus	14	28.0	1.4	763	696
Alectryon oleifolius	59	26.6	10.4	173	568
Alectryon oleifolius subsp. canescens	620	21.0	5.6	162	335
Alectryon oleifolius subsp. elongatus	305	25.4	9.5	273	508
Alectryon oleifolius subsp. oleifolius	56	24.9	4.5	197	82
Alectryon pubescens	28	22.5	5.8	620	292
Alectryon ramiflorus	12	21.2	0.2	975	94
Alectryon repandodentatus	9	26.4	0.1	1243	1
Alectryon reticulatus	73	26.7	9.6	674	1159
Alectryon semicinereus	37	23.3	3.4	904	1923
Alectryon subcinereus	263	20.2	7.9	720	1085
Alectryon subdentatus	149	22.3	7.7	678	561
Alectryon tomentosus	238	26.4	10.6	687	1581
Alectryon tropicus	38	26.0	3.8	640	536
Aleurites rockinghamensis	53	25.3	6.0	1251	1855
Alexfloydia repens	25	18.8	0.5	1694	109
Alexgeorgea ganopoda	14	15.8	0.8	941	237
Alexgeorgea nitens	91	18.9	1.3	525	339
Alexgeorgea subterranea	11	19.4	1.4	542	58
Allittia cardiocarpa	180	14.8	8.4	533	700
Allittia uliginosa	79	15.0	2.5	531	337
Allocasuarina acuaria	29	17.0	1.8	346	234
Allocasuarina acutivalvis	93	21.0	4.8	224	172
Allocasuarina acutivalvis subsp. acutivalvis	221	21.5	5.3	219	209
Allocasuarina acutivalvis subsp. prinsepiana	46	20.7	2.6	259	99
Allocasuarina brachystachya	11	13.7	0.7	851	17
Allocasuarina campestris	544	20.5	4.7	271	301
Allocasuarina corniculata	178	19.3	3.1	269	153
Allocasuarina crassa	17	11.9	0.5	983	114
Allocasuarina decaisneana	181	25.2	5.7	188	141
Allocasuarina decussata	76	15.7	1.0	895	315
Allocasuarina defungens	35	18.1	0.2	1251	285
Allocasuarina dielsiana	53	20.2	1.4	252	228
Allocasuarina diminuta	37	18.6	5.8	581	499
Allocasuarina diminuta subsp. annectens	45	14.4	2.0	742	459
Allocasuarina diminuta subsp. diminuta	177	18.7	6.4	574	325
Allocasuarina diminuta subsp. mimica	48	17.6	4.9	782	546
Allocasuarina distyla	278	17.9	5.7	810	894
Allocasuarina drummondiana	22	18.9	0.8	368	78
Allocasuarina duncanii	12	10.5	2.7	792	335
Allocasuarina emuina	66	20.6	0.7	1620	176
Allocasuarina eriochlamys subsp. eriochlamys	19	19.3	1.1	242	44
Allocasuarina eriochlamys subsp. grossa	17	18.0	1.2	247	85
Allocasuarina fibrosa	8	17.7	1.2	327	135
Allocasuarina filidens	17	20.1	0.6	1507	162
Allocasuarina fraseriana	170	18.6	3.8	629	560
Allocasuarina glareicola	9	17.2	0.1	872	27
Allocasuarina globosa	5	16.9	0.4	302	74
Allocasuarina grampiana	32	13.2	1.7	665	271
Allocasuarina grevilleoides	22	19.8	3.2	405	462
Allocasuarina gymnanthera	81	18.4	4.7	623	214
Allocasuarina helmsii	217	20.7	4.2	182	212
Allocasuarina huegeliana	296	19.8	4.7	277	649
Allocasuarina humilis	625	20.1	5.4	329	773
Allocasuarina hystricosa	13	16.9	0.8	430	71
Allocasuarina inophloia	220	22.0	7.6	478	969
Allocasuarina lehmanniana	35	18.5	3.7	367	662
Allocasuarina lehmanniana subsp. ecarinata	19	17.1	0.8	439	118
Allocasuarina lehmanniana subsp. lehmanniana	50	19.6	4.6	375	506
Allocasuarina littoralis	1523	26.2	15.3	633	1509
Allocasuarina luehmannii	464	23.6	10.9	349	1575
Allocasuarina mackliniana	4	15.2	1.7	415	213
Allocasuarina mackliniana subsp. hirtilinea	13	14.1	0.8	527	116
Allocasuarina mackliniana subsp. mackliniana	85	15.4	1.8	481	358
Allocasuarina mackliniana subsp. xerophila	94	15.5	1.9	365	418
Allocasuarina media	17	13.7	1.2	991	189
Allocasuarina microstachya	218	19.9	4.7	321	474
Allocasuarina misera	53	14.4	2.7	557	444
Allocasuarina monilifera	297	13.6	7.0	617	1598
Allocasuarina muelleriana	59	17.3	4.6	287	664
Allocasuarina muelleriana subsp. alticola	54	18.5	2.7	229	277
Allocasuarina muelleriana subsp. muelleriana	725	16.9	4.3	297	671
Allocasuarina muelleriana subsp. notocolpica	61	15.5	1.3	503	271
Allocasuarina nana	241	16.7	6.5	723	969
Allocasuarina ophiolitica	18	15.0	1.9	854	178
Allocasuarina paludosa	551	17.0	5.4	562	1003
Allocasuarina paradoxa	125	14.9	3.4	485	634
Allocasuarina pinaster	59	16.4	0.5	347	28
Allocasuarina portuensis	5	17.5	0.0	1268	24
Allocasuarina pusilla	273	16.6	3.4	343	476
Allocasuarina ramosissima	18	19.9	2.9	400	359
Allocasuarina rigida	18	17.6	5.5	852	998
Allocasuarina rigida subsp. exsul	11	20.0	0.1	1460	114
Allocasuarina rigida subsp. rigida	127	18.6	6.5	795	1243
Allocasuarina robusta	58	15.4	1.1	573	267
Allocasuarina rupicola	33	17.3	3.3	780	320
Allocasuarina scleroclada	26	16.8	1.6	346	143
Allocasuarina simulans	15	18.1	0.1	1254	69
Allocasuarina spinosissima	96	18.6	2.3	214	167
Allocasuarina striata	336	15.8	1.7	492	459
Allocasuarina tessellata	17	20.4	4.1	249	296
Allocasuarina thalassoscopica	70	20.5	2.7	1411	400
Allocasuarina thuyoides	240	19.7	4.9	350	597
Allocasuarina tortiramula	3	16.3	0.1	350	27
Allocasuarina torulosa	483	23.7	10.7	680	1497
Allocasuarina trichodon	44	16.9	2.1	435	231
Allocasuarina verticillata	1071	17.5	6.7	308	909
Allocasuarina zephyrea	114	13.5	7.0	960	1334
Allophylus cobbe	175	27.8	4.2	1187	1409
Allopterigeron filifolius	123	27.6	2.4	717	1093
Allosyncarpia ternata	59	27.9	1.9	1227	239
Alloteropsis cimicina	147	26.5	5.4	495	1119
Alloteropsis semialata	680	27.9	10.5	614	1475
Alloxylon flammeum	56	23.1	3.8	1345	1402
Alloxylon pinnatum	65	19.1	5.7	1314	801
Alloxylon wickhamii	66	25.2	5.2	1402	1309
Almaleea cambagei	24	14.9	2.1	806	114
Almaleea capitata	24	10.1	3.1	991	438
Almaleea incurvata	56	16.8	4.9	1002	326
Almaleea paludosa	39	17.6	4.0	898	636
Almaleea subumbellata	195	14.1	8.3	650	1524
Alocasia macrorrhizos	2	26.2	4.6	743	491
Alphitonia excelsa	1503	27.5	12.7	426	1727
Alphitonia oblata	163	27.8	7.7	808	2958
Alphitonia petriei	190	24.6	6.9	946	2356
Alphitonia pomaderroides	230	27.5	6.2	616	1473
Alphitonia whitei	98	25.4	6.1	905	2506
Alpinia arctiflora	56	24.2	4.3	1351	1978
Alpinia arundelliana	60	20.9	4.4	1135	731
Alpinia caerulea	208	26.3	9.4	924	2158
Alpinia hylandii	19	23.7	3.3	1402	1364
Alpinia modesta	81	24.0	4.7	1345	2290
Alstonia actinophylla	194	27.9	4.5	680	1202
Alstonia constricta	432	23.2	7.5	358	846
Alstonia linearis	21	28.3	1.5	456	997
Alstonia muelleriana	141	25.0	4.9	975	2521
Alstonia scholaris	132	26.3	6.2	762	2683
Alstonia spectabilis	43	28.6	2.9	651	1221
Alstonia spectabilis subsp. ophioxyloides	81	28.6	2.1	735	748
Alstonia spectabilis subsp. spectabilis	51	26.7	2.2	1244	700
Alternanthera angustifolia	388	27.9	10.0	150	1277
Alternanthera angustifolia var. lanata	5	27.9	4.4	244	1161
Alternanthera bettzichiana	11	26.5	2.7	991	2090
Alternanthera denticulata	860	26.7	14.8	156	1517
Alternanthera denticulata var. denticulata	90	27.8	8.9	250	1262
Alternanthera denticulata var. micrantha	170	27.3	8.4	318	1475
Alternanthera ficoidea	142	27.1	7.0	729	1669
Alternanthera nana	457	27.7	12.9	251	1301
Alternanthera nodiflora	552	28.4	11.9	136	1234
Althaea australis	1	21.7	0.0	138	0
Aluta appressa	38	18.6	2.3	283	117
Aluta aspera	9	22.4	4.3	205	115
Aluta aspera subsp. aspera	22	19.2	0.7	231	52
Aluta aspera subsp. hesperia	148	22.7	3.6	192	135
Aluta aspera subsp. localis	5	18.4	0.5	312	8
Aluta maisonneuvei	93	25.2	6.1	169	161
Aluta maisonneuvei subsp. auriculata	140	22.7	3.8	169	79
Aluta maisonneuvei subsp. maisonneuvei	341	25.2	5.6	145	185
Aluta quadrata	5	26.2	1.0	251	35
Aluta teres	3	20.5	0.5	225	13
Alyogyne cuneiformis	50	24.6	3.5	200	72
Alyogyne hakeifolia	297	20.7	4.9	236	491
Alyogyne pinoniana	226	25.1	6.6	173	250
Alyogyne pinoniana var. microandra	2	16.9	0.0	284	23
Alyogyne pinoniana var. pinoniana	93	25.6	7.7	175	473
Alysicarpus aurantiacus	53	26.4	5.8	733	1629
Alysicarpus brownii	11	27.5	1.5	719	895
Alysicarpus major	9	27.9	1.8	648	721
Alysicarpus muelleri	251	28.6	7.0	261	1029
Alysicarpus schomburgkii	231	27.9	4.8	704	1117
Alysicarpus suffruticosus	12	27.9	1.6	670	607
Alysicarpus vaginalis	119	28.4	7.3	650	1725
Alyxia buxifolia	920	20.2	7.5	220	898
Alyxia evansii	2	26.7	0.1	1153	116
Alyxia grandis	39	24.2	4.9	1345	1470
Alyxia ilicifolia	78	24.8	5.2	1508	1730
Alyxia magnifolia	66	22.3	3.5	861	935
Alyxia oblongata	60	24.8	5.4	1345	1250
Alyxia orophila	51	24.3	4.5	1529	2139
Alyxia ruscifolia	435	24.2	10.2	636	1402
Alyxia sharpei	34	22.4	2.8	713	465
Alyxia spicata	588	27.8	7.4	715	2039
Alyxia stellata	30	23.0	1.3	824	904
Alyxia tetanifolia	6	21.0	2.7	247	27
Alyxia tropica	73	27.9	1.7	1187	281
Amaracarpus nematopodus	66	24.6	5.3	1345	1789
Amaranthus centralis	64	24.5	5.3	161	172
Amaranthus clementii	19	26.2	5.2	217	110
Amaranthus cochleitepalus	80	27.0	6.5	155	639
Amaranthus cuspidifolius	182	26.5	7.8	144	253
Amaranthus grandiflorus	186	23.4	7.3	133	236
Amaranthus induratus	32	28.9	3.4	417	319
Amaranthus interruptus	332	27.7	8.2	197	1143
Amaranthus macrocarpus var. macrocarpus	108	23.4	8.2	172	1064
Amaranthus macrocarpus var. pallidus	74	23.0	7.6	182	917
Amaranthus mitchellii	360	27.0	8.6	133	587
Amaranthus rhombeus	23	27.4	2.7	1008	463
Amaranthus undulatus	442	28.9	7.0	220	1238
Ammannia auriculata	35	28.9	7.2	307	1394
Ammannia baccifera	180	28.6	6.1	265	1348
Ammannia multiflora	816	28.7	12.1	148	1587
Ammannia triflora	14	27.3	0.9	996	499
Ammobium craspedioides	32	13.8	1.1	719	229
Amomum dallachyi	34	25.9	4.4	1458	1509
Amomum queenslandicum	10	26.1	4.9	1357	572
Amorphophallus galbra	97	27.9	4.6	1167	896
Amorphophallus paeoniifolius	25	27.8	1.5	1078	763
Ampelocissus acetosa	320	28.1	3.6	763	1142
Ampelocissus arachnoidea	2	24.1	0.0	2155	0
Ampelocissus frutescens	94	27.9	1.2	765	880
Ampelocissus gardineri	52	26.3	5.4	915	983
Amperea conferta	17	16.4	1.8	455	324
Amperea ericoides	78	16.8	2.1	672	481
Amperea micrantha	8	17.0	1.5	577	468
Amperea protensa	21	17.3	2.4	883	291
Amperea simulans	112	16.8	2.1	811	371
Amperea spicata	12	21.1	0.7	307	23
Amperea volubilis	22	17.1	2.2	799	395
Amperea xiphoclada	186	17.7	8.8	663	1409
Amperea xiphoclada var. papillata	15	17.5	2.2	1044	349
Amperea xiphoclada var. pedicellata	1	17.6	0.0	1275	0
Amperea xiphoclada var. xiphoclada	595	19.8	10.4	592	1467
Amphibolis antarctica	298	20.2	7.8	301	770
Amphibolis griffithii	75	20.1	4.9	283	715
Amphibromus archeri	159	15.6	5.1	545	698
Amphibromus fluitans	64	16.0	4.9	409	804
Amphibromus macrorhinus	104	16.7	5.4	378	527
Amphibromus neesii	106	16.6	7.4	486	707
Amphibromus nervosus	622	19.4	7.8	292	716
Amphibromus pithogastrus	32	15.4	4.3	503	504
Amphibromus recurvatus	127	15.1	9.3	644	1383
Amphibromus sinuatus	30	14.3	3.9	567	387
Amphibromus vickeryae	1	18.4	0.0	796	0
Amphibromus whitei	1	19.8	0.0	627	0
Amphipogon amphipogonoides	119	18.3	3.8	614	570
Amphipogon avenaceus	13	17.1	1.6	444	377
Amphipogon caricinus	171	25.7	10.3	171	459
Amphipogon caricinus var. caricinus	666	25.7	11.0	173	528
Amphipogon caricinus var. scaber	23	22.6	8.2	461	440
Amphipogon debilis	67	18.0	3.2	551	598
Amphipogon laguroides	45	18.5	3.7	772	339
Amphipogon laguroides subsp. havelii	7	17.1	1.1	664	232
Amphipogon laguroides subsp. laguroides	50	18.3	3.5	686	498
Amphipogon sericeus	231	26.4	6.0	179	449
Amphipogon setaceus	36	16.8	2.0	525	675
Amphipogon strictus	325	19.8	7.9	282	1033
Amphipogon turbinatus	226	19.8	4.8	330	702
Amyema benthamii	157	28.2	6.6	228	1210
Amyema bifurcata	338	27.9	11.7	288	1799
Amyema biniflora	41	26.1	7.1	608	2165
Amyema cambagei	367	21.8	9.5	436	1344
Amyema congener	80	24.1	10.1	636	1679
Amyema congener subsp. congener	232	24.0	10.4	670	1423
Amyema congener subsp. divergens	8	26.4	3.8	834	2574
Amyema congener subsp. rotundifolia	159	24.8	8.2	580	1148
Amyema conspicua	30	27.5	8.1	670	2499
Amyema conspicua subsp. conspicua	167	26.7	7.4	694	2412
Amyema conspicua subsp. obscurinervis	19	27.9	1.5	588	863
Amyema dolichopoda	19	27.9	1.1	391	899
Amyema eburna	18	29.3	3.7	608	520
Amyema fitzgeraldii	194	25.7	6.9	181	308
Amyema friesiana	10	26.4	0.6	1766	174
Amyema gaudichaudii	70	19.4	3.9	641	588
Amyema gibberula	22	23.5	3.3	208	128
Amyema gibberula var. gibberula	232	25.8	7.2	170	180
Amyema gibberula var. tatei	39	22.0	4.3	201	215
Amyema glabra	31	25.3	5.1	1557	2195
Amyema haematodes	14	27.6	0.6	1194	549
Amyema herbertiana	25	27.5	2.2	760	963
Amyema hilliana	98	25.6	5.3	185	205
Amyema linophylla	7	19.7	4.5	237	580
Amyema linophylla subsp. linophylla	43	21.3	4.1	266	542
Amyema linophylla subsp. orientalis	131	21.3	6.9	209	1277
Amyema lucasii	84	22.2	5.6	260	785
Amyema mackayensis	90	28.0	6.5	935	1225
Amyema maidenii	43	25.0	8.2	145	518
Amyema maidenii subsp. angustifolia	23	23.6	5.3	366	305
Amyema maidenii subsp. maidenii	593	26.3	8.9	148	509
Amyema melaleucae	227	18.0	3.5	259	407
Amyema microphylla	10	21.7	1.0	221	24
Amyema miquelii	1541	27.1	15.1	185	1319
Amyema miraculosa	26	24.4	9.9	222	516
Amyema miraculosa subsp. boormanii	434	23.9	9.6	175	618
Amyema miraculosa subsp. miraculosa	61	22.0	6.6	204	281
Amyema nestor	85	22.9	4.2	182	136
Amyema pendula	98	20.3	9.9	381	941
Amyema pendula subsp. longifolia	58	22.1	8.0	594	1013
Amyema pendula subsp. pendula	519	17.5	7.5	472	906
Amyema plicatula	5	20.8	2.2	1560	250
Amyema preissii	913	25.8	12.1	148	700
Amyema pyriformis	5	27.8	0.8	1078	217
Amyema quandang	119	23.9	11.9	180	1023
Amyema quandang var. bancroftii	139	24.0	6.7	268	562
Amyema quandang var. quandang	822	24.4	12.4	157	924
Amyema quaternifolia	32	25.5	2.7	1824	698
Amyema queenslandica	77	24.5	5.3	1262	1608
Amyema sanguinea	119	27.9	6.0	212	1806
Amyema sanguinea var. pulchra	38	27.6	4.0	296	1317
Amyema sanguinea var. sanguinea	337	28.0	8.3	199	1904
Amyema seemeniana	4	24.7	1.3	1303	3
Amyema seemeniana subsp. flexuosa	5	26.1	1.7	1338	84
Amyema subcapitata	2	21.4	0.5	266	24
Amyema thalassia	29	28.0	1.4	354	1311
Amyema tridactyla	23	27.5	1.4	1227	252
Amyema villiflora	94	27.9	4.9	662	1441
Amyema villiflora subsp. tomentilla	46	27.4	6.6	604	1634
Amyema villiflora subsp. villiflora	125	28.1	7.1	525	1622
Amyema whitei	48	25.2	5.0	1551	2124
Amylotheca dictyophleba	416	26.5	12.0	1020	2515
Amylotheca subumbellata	23	25.1	5.0	924	1217
Anacampseros australiana	80	24.2	8.3	187	673
Anacolosa papuana	11	25.8	0.2	1357	571
Ancistrachne maidenii	17	17.1	1.6	1055	199
Ancistrachne uncinulata	273	24.6	7.3	521	1209
Andersonia annelsii	2	14.9	0.1	729	225
Andersonia aristata	56	18.5	3.1	756	425
Andersonia auriculata	18	15.9	0.9	899	302
Andersonia axilliflora	1	14.3	0.0	440	0
Andersonia barbata	6	16.4	1.5	540	642
Andersonia bifida	4	15.8	0.1	414	106
Andersonia brevifolia	17	18.1	2.5	363	464
Andersonia caerulea	447	17.1	2.5	370	820
Andersonia carinata	15	16.8	1.2	351	93
Andersonia depressa	24	16.8	1.4	683	300
Andersonia echinocephala	13	16.0	1.6	412	106
Andersonia ferricola	6	16.5	0.7	912	116
Andersonia geniculata	20	15.5	0.5	889	270
Andersonia gracilis	11	18.5	2.6	463	578
Andersonia grandiflora	9	15.5	1.0	423	332
Andersonia hammersleyana	5	15.4	0.4	720	235
Andersonia heterophylla	149	20.3	2.9	467	433
Andersonia involucrata	48	18.4	3.5	597	480
Andersonia latiflora	18	17.8	2.8	619	518
Andersonia lehmanniana	141	19.7	4.4	318	767
Andersonia lehmanniana subsp. lehmanniana	40	18.8	3.3	445	599
Andersonia lehmanniana subsp. pubescens	58	18.5	2.3	308	231
Andersonia longifolia	4	17.0	1.9	842	188
Andersonia macranthera	54	17.1	0.6	346	269
Andersonia micrantha	55	16.9	1.9	555	519
Andersonia parvifolia	224	17.1	2.1	345	284
Andersonia pinaster	5	15.5	0.2	641	104
Andersonia redolens	6	15.5	0.4	1019	80
Andersonia setifolia	9	15.9	0.7	400	667
Andersonia simplex	133	16.0	1.7	419	495
Andersonia sprengelioides	178	17.5	2.8	499	700
Androcalva adenothalia	2	19.9	0.2	325	4
Androcalva aphrix	24	18.1	1.1	283	52
Androcalva argentea	3	20.7	1.5	614	61
Androcalva beeronensis	13	19.6	0.7	660	12
Androcalva bivillosa	7	20.3	0.9	351	89
Androcalva crispa	29	17.0	1.5	386	152
Androcalva cuneata	19	17.5	2.0	330	415
Androcalva fragifolia	4	18.2	0.9	329	251
Androcalva fraseri	59	20.0	7.0	815	1115
Androcalva gaudichaudii	58	21.8	2.3	200	277
Androcalva incilis	16	16.4	0.5	350	10
Androcalva inglewoodensis	5	18.4	0.0	668	0
Androcalva johnsonii	32	21.4	0.8	721	15
Androcalva lachna	8	24.2	1.7	208	16
Androcalva leichhardtii	14	23.8	4.9	661	1459
Androcalva leiperi	7	21.6	0.8	1023	93
Androcalva loxophylla	320	26.6	6.9	170	269
Androcalva luteiflora	287	25.7	8.7	207	201
Androcalva melanopetala	17	21.0	3.9	183	156
Androcalva microphylla	10	20.6	2.3	311	185
Androcalva multiloba	7	17.3	1.3	263	143
Androcalva pearnii	8	20.9	2.4	700	227
Androcalva pedleyi	45	20.1	1.0	545	131
Androcalva perkinsiana	2	22.1	0.0	1167	0
Androcalva perlaria	5	15.6	0.4	420	131
Androcalva procumbens	25	18.2	2.0	522	175
Androcalva pulchella	65	19.8	2.4	332	278
Androcalva reticulata	18	21.6	0.7	783	312
Androcalva rosea	6	17.2	1.1	636	8
Androcalva rossii	29	16.1	3.3	868	286
Androcalva stowardii	21	19.5	2.0	288	251
Androcalva tatei	10	16.9	0.9	299	111
Androcalva viscidula	47	20.5	5.1	743	928
Androstoma verticillata	34	11.1	4.1	1520	1506
Aneilema acuminatum	226	25.7	11.5	777	2093
Aneilema biflorum	51	20.0	6.1	701	1074
Aneilema sclerocarpum	2	22.4	2.8	622	315
Aneilema siliculosum	139	27.9	6.1	870	1037
Anemocarpa calcicola	20	17.1	0.4	285	46
Anemocarpa podolepidium	249	24.1	6.9	132	203
Anemocarpa saxatilis	179	24.0	5.5	164	190
Angianthus acrohyalinus	49	26.4	4.8	200	118
Angianthus brachypappus	92	21.4	4.7	143	506
Angianthus conocephalus	51	19.2	2.4	177	133
Angianthus cornutus	16	22.6	3.6	166	97
Angianthus cunninghamii	59	25.0	6.4	218	555
Angianthus cyathifer	43	25.9	5.1	203	153
Angianthus drummondii	16	18.7	3.4	335	666
Angianthus glabratus	22	19.2	2.3	175	156
Angianthus halophilus	5	16.5	0.6	348	29
Angianthus microcephalus	10	22.1	1.9	198	173
Angianthus micropodioides	26	20.1	2.9	274	117
Angianthus milnei	91	26.4	6.6	185	340
Angianthus newbeyi	1	16.9	0.0	305	0
Angianthus phyllocalymmeus	37	16.4	0.4	408	133
Angianthus platycephalus	14	16.9	2.0	386	647
Angianthus preissianus	400	18.5	6.1	342	709
Angianthus prostratus	9	20.2	2.8	215	142
Angianthus pygmaeus	13	18.0	2.7	329	285
Angianthus tomentosus	675	23.7	8.4	201	361
Angianthus uniflorus	1	21.6	0.0	229	0
Angophora bakeri	95	19.0	6.3	836	476
Angophora bakeri subsp. bakeri	97	19.5	6.8	785	735
Angophora bakeri subsp. crassifolia	42	17.5	0.8	1159	142
Angophora costata	136	19.3	6.7	744	1011
Angophora costata subsp. euryphylla	48	17.5	2.4	796	338
Angophora floribunda	594	21.2	8.7	582	961
Angophora hispida	150	17.6	2.3	928	464
Angophora inopina	33	17.8	0.6	967	299
Angophora leiocarpa	319	21.7	5.8	556	969
Angophora melanoxylon	127	20.5	1.8	351	426
Angophora robur	30	19.3	1.4	1131	582
Angophora subvelutina	210	20.9	6.9	716	905
Angophora woodsiana	90	20.8	3.9	889	855
Anigozanthos bicolor	73	18.5	3.7	393	671
Anigozanthos bicolor subsp. bicolor	42	18.4	3.0	554	406
Anigozanthos bicolor subsp. decrescens	49	15.9	1.1	471	602
Anigozanthos bicolor subsp. exstans	12	17.8	2.3	370	251
Anigozanthos bicolor subsp. minor	6	17.1	0.6	514	57
Anigozanthos gabrielae	18	15.4	0.9	420	274
Anigozanthos humilis	164	20.3	5.3	352	608
Anigozanthos humilis subsp. chrysanthus	13	18.4	1.1	450	208
Anigozanthos humilis subsp. humilis	355	20.2	5.1	328	619
Anigozanthos kalbarriensis	18	20.6	1.1	342	135
Anigozanthos manglesii subsp. quadrans	30	21.2	2.6	282	293
Anigozanthos onycis	12	16.6	1.6	505	180
Anigozanthos preissii	42	16.2	1.3	601	364
Anigozanthos pulcherrimus	28	18.8	1.1	563	115
Anigozanthos rufus	120	17.1	2.3	383	352
Anigozanthos viridis	35	18.5	2.2	663	383
Anigozanthos viridis subsp. terraspectans	7	18.5	0.3	567	57
Anigozanthos viridis subsp. viridis	46	18.4	2.5	721	305
Aniseia martinicensis	52	27.9	3.4	1190	1185
Anisomeles inodora	62	27.3	6.1	903	1025
Anisomeles malabarica	379	28.3	10.1	541	1611
Anisopogon avenaceus	151	17.6	4.9	672	897
Anisotome procumbens	26	10.9	4.5	1144	1311
Anodopetalum biglandulosum	162	11.8	5.4	1012	1736
Anopterus glandulosus	214	12.3	5.8	874	1920
Anopterus macleayanus	85	19.6	6.8	1142	963
Anthobolus filifolius	202	27.9	4.5	1002	922
Anthobolus foveolatus	44	21.9	2.4	220	275
Anthobolus leptomerioides	332	25.9	6.4	178	491
Anthocarapa nitidula	118	26.5	10.2	924	2077
Anthocercis angustifolia	44	16.4	2.5	384	584
Anthocercis anisantha	8	20.1	3.6	280	107
Anthocercis anisantha subsp. anisantha	59	19.5	3.4	291	411
Anthocercis anisantha subsp. collina	102	17.6	1.2	226	154
Anthocercis fasciculata	9	17.1	0.8	443	119
Anthocercis genistoides	146	20.2	4.9	305	274
Anthocercis gracilis	9	17.3	1.8	517	675
Anthocercis ilicifolia	7	20.7	2.4	381	403
Anthocercis ilicifolia subsp. caldariola	28	20.7	0.6	371	61
Anthocercis ilicifolia subsp. ilicifolia	72	20.2	3.2	412	478
Anthocercis intricata	16	21.5	2.1	239	249
Anthocercis littorea	270	20.2	4.7	422	694
Anthocercis sylvicola	7	15.7	0.8	999	220
Anthocercis viscosa	15	16.9	1.4	515	584
Anthocercis viscosa subsp. caudata	70	17.0	1.8	454	760
Anthocercis viscosa subsp. viscosa	62	16.8	1.6	557	400
Anthotium humile	41	17.0	2.1	412	594
Anthotium junciforme	41	18.7	2.4	678	347
Anthotium odontophyllum	8	16.8	1.2	384	132
Anthotium rubriflorum	61	17.5	1.7	319	143
Anthotroche myoporoides	16	20.7	1.0	308	98
Anthotroche pannosa	169	22.1	4.8	173	221
Anthotroche walcottii	39	20.5	1.1	330	119
Antiaris toxicaria subsp. macrophylla	65	27.7	2.7	1180	691
Anticoryne diosmoides	10	16.6	0.4	491	20
Antidesma bunius	71	26.5	6.3	1083	2087
Antidesma erostre	184	25.6	6.5	971	2078
Antidesma excavatum	1	26.3	0.0	1793	0
Antidesma ghaesembilla	325	28.2	4.5	732	1154
Antidesma hylandii	16	26.4	1.0	1357	523
Antidesma parvifolium	271	27.9	6.8	546	1243
Antirhea ovatifolia	95	26.7	2.0	1191	670
Antirhea putaminosa	60	23.3	2.4	613	401
Antirhea tenuiflora	174	26.2	6.2	1010	2581
Aotus carinata	10	16.8	1.5	971	136
Aotus cordifolia	41	18.6	3.0	751	393
Aotus ericoides	900	21.2	12.4	598	1408
Aotus franklandii	3	15.4	0.5	944	48
Aotus genistoides	20	15.1	0.7	439	77
Aotus gracillima	82	18.5	3.7	639	507
Aotus intermedia	104	16.6	1.7	634	463
Aotus lanea	6	16.9	0.4	340	88
Aotus lanigera	156	22.2	4.4	1103	693
Aotus mollis	59	21.6	7.1	577	532
Aotus passerinoides	24	15.7	0.9	871	280
Aotus phylicoides	20	23.7	4.0	283	145
Aotus procumbens	44	18.6	2.3	569	444
Aotus prosacris	1	16.7	0.0	360	0
Aotus subglauca	53	20.1	8.1	644	485
Aotus subglauca var. filiformis	79	20.2	6.8	626	580
Aotus subglauca var. subglauca	91	19.9	8.2	724	741
Aotus subspinescens	229	17.2	1.9	270	180
Aotus tietkensii	48	19.0	2.5	210	175
Apalochlamys spectabilis	187	16.2	4.4	473	591
Apatophyllum constablei	38	14.2	0.6	794	88
Apatophyllum flavovirens	5	20.0	0.0	595	0
Apatophyllum macgillivrayi	1	20.6	0.0	223	0
Apatophyllum olsenii	4	21.8	1.8	952	64
Apatophyllum teretifolium	19	20.1	1.5	585	270
Aphananthe philippinensis	246	25.7	8.9	831	1548
[truncated: 18,609 more rows]
