# Supplementary material for: Safety margins and adaptive capacity of vegetation to climate change
Source: Sci Rep. 2019 Jun 3;9:8241. doi: 10.1038/s41598-019-44483-x (PMC6547698; doi:10.1038/s41598-019-44483-x)
Supplement: Supplementary file 3 — Table S2 [file 41598_2019_44483_MOESM3_ESM.csv]

cell_id	longitude_albers_equal_area	latitude_albers_equal_area	longitude_degrees	latitude_degrees	num_clean_occurrence_records	num_species	sampling_completeness_index	worldclim_MAT	worldclim_MAP	observed_climate_limit_MAT	observed_climate_limit_MAP	exposure_MAT	exposure_MAP	safety_margin_MAT	safety_margin_MAP	climate_change_risk_MAT	climate_change_risk_MAP	adaptive_capacity_MAT	adaptive_capacity_MAP
1805	-1654860	-3684205	116.15	-32.73	7935	1606	0.82	15.44	1100.67	18.60	434.04	2.60	-276.33	3.16	-666.73	0.56	-390.41	3.70	603.40
1917	-1654860	-3884205	115.85	-34.50	6087	1110	0.79	15.20	1141.06	18.33	481.28	2.10	-252.68	3.17	-660.06	1.07	-407.37	3.60	624.01
1749	-1654860	-3584205	116.30	-31.84	22283	2315	0.77	16.93	800.43	18.80	384.84	2.80	-209.93	2.05	-421.89	-0.75	-211.97	3.61	518.15
1861	-1654860	-3784205	116.00	-33.61	8311	1501	0.78	15.05	897.97	18.48	448.48	2.40	-205.14	3.43	-452.78	1.03	-247.64	3.68	609.24
1918	-1554860	-3884205	116.93	-34.62	11105	1551	0.83	15.00	862.78	18.00	445.00	2.13	-170.19	3.00	-422.78	0.88	-252.59	3.41	590.00
1692	-1754860	-3484205	115.40	-30.83	3147	1359	0.77	18.29	593.61	19.80	381.80	2.74	-163.39	1.57	-218.81	-1.17	-55.42	3.71	492.01
1579	-1854860	-3284205	114.67	-28.93	3337	1159	0.76	19.64	479.06	20.30	315.60	2.70	-142.35	0.74	-166.78	-1.96	-24.43	4.50	410.84
1636	-1754860	-3384205	115.55	-29.95	7437	1857	0.83	18.93	509.40	20.00	345.74	2.90	-141.12	1.21	-176.16	-1.69	-35.04	3.65	361.25
1523	-1854860	-3184205	114.83	-28.05	3396	1212	0.78	19.63	407.50	20.60	281.96	3.00	-117.18	1.02	-132.02	-1.98	-14.84	4.30	291.40
1693	-1654860	-3484205	116.45	-30.95	5009	1889	0.77	18.00	440.93	19.60	332.80	2.90	-112.51	1.70	-125.33	-1.20	-12.82	3.60	400.00
1919	-1454860	-3884205	118.02	-34.74	19374	2265	0.80	15.36	694.54	17.60	418.12	2.17	-102.26	2.44	-293.78	0.27	-191.52	3.00	506.00
1806	-1554860	-3684205	117.22	-32.85	3827	1311	0.78	15.88	459.46	18.60	340.80	2.80	-99.22	2.79	-126.44	-0.01	-27.21	3.78	526.16
1580	-1754860	-3284205	115.70	-29.06	2585	1354	0.77	19.68	374.81	20.30	292.42	3.00	-98.52	0.64	-98.81	-2.36	-0.29	3.88	268.92
1862	-1554860	-3784205	117.08	-33.73	3472	1248	0.77	15.41	484.22	18.59	352.44	2.54	-94.16	3.19	-140.61	0.65	-46.45	3.80	577.60
1466	-1954860	-3084205	113.97	-27.03	652	498	0.66	20.94	309.99	21.60	228.31	2.60	-91.97	1.82	-97.35	-0.78	-5.38	4.39	292.68
2391	945140	-4684205	145.18	-42.47	1066	530	0.82	11.90	1726.00	14.95	657.66	2.10	-87.00	4.84	-1070.06	2.74	-983.06	7.23	1466.74
2057	1145140	-4084205	146.83	-36.84	4782	1052	0.84	10.60	1302.13	16.30	626.40	2.90	-84.36	6.34	-690.92	3.44	-606.57	8.03	1007.00
1750	-1554860	-3584205	117.36	-31.96	3088	1467	0.73	17.16	366.43	19.50	311.04	3.00	-82.14	2.44	-69.28	-0.56	12.87	3.82	369.43
2392	1045140	-4684205	146.36	-42.39	2215	947	0.89	7.84	1438.83	14.21	659.02	2.30	-81.37	6.46	-787.91	4.16	-706.54	7.13	1257.76
2335	945140	-4584205	145.08	-41.55	1220	634	0.79	10.95	1821.47	14.97	649.90	2.30	-80.39	4.21	-1172.15	1.91	-1091.77	7.28	1418.62
1637	-1654860	-3384205	116.59	-30.07	2443	1182	0.73	18.83	343.88	20.10	282.72	3.03	-78.28	1.37	-71.88	-1.66	6.40	3.80	266.28
1409	-2054860	-2984205	113.13	-26.01	657	429	0.70	21.12	268.51	23.53	202.12	2.50	-74.64	2.98	-68.92	0.48	5.72	6.15	339.18
2448	1045140	-4784205	146.48	-43.31	2549	854	0.82	9.16	1704.93	14.53	653.96	2.23	-72.05	5.52	-1052.01	3.29	-979.95	6.89	1292.83
2058	1245140	-4084205	147.94	-36.75	5628	1246	0.84	8.56	1280.17	16.60	631.92	2.81	-71.40	8.24	-665.88	5.43	-594.48	8.05	964.80
1694	-1554860	-3484205	117.49	-31.07	2298	1212	0.77	18.06	310.43	19.87	285.00	3.08	-70.88	1.91	-55.59	-1.18	15.28	3.83	274.09
1467	-1854860	-3084205	114.98	-27.17	1444	650	0.66	20.98	263.34	21.60	221.00	3.22	-68.57	1.98	-65.46	-1.24	3.12	4.40	247.36
1524	-1754860	-3184205	115.85	-28.18	1113	803	0.63	20.57	267.83	21.50	219.72	3.29	-65.18	2.12	-71.87	-1.17	-6.68	4.70	246.96
1864	-1354860	-3784205	119.23	-33.96	5072	1705	0.79	15.85	456.76	17.47	354.00	2.40	-64.98	1.65	-108.38	-0.75	-43.39	2.50	354.20
1638	-1554860	-3384205	117.63	-30.19	906	742	0.72	18.99	302.68	20.27	245.82	3.20	-64.09	1.51	-71.98	-1.69	-7.89	4.00	227.26
1807	-1454860	-3684205	118.29	-32.96	3454	1351	0.75	16.19	349.22	18.58	321.72	2.79	-61.87	2.41	-42.81	-0.39	19.06	3.37	292.44
1751	-1454860	-3584205	118.42	-32.07	2125	1200	0.73	17.38	341.88	19.30	288.00	2.93	-61.63	2.19	-56.88	-0.73	4.75	3.50	252.26
479	145140	-1284205	135.31	-12.18	873	924	0.78	27.10	1280.96	27.90	698.00	2.48	-61.11	0.80	-587.56	-1.68	-526.45	5.52	1228.16
1695	-1454860	-3484205	118.55	-31.18	2053	1126	0.77	18.05	314.85	19.78	270.70	3.09	-58.50	1.98	-60.85	-1.11	-2.35	3.80	244.36
1581	-1654860	-3284205	116.73	-29.19	1447	862	0.73	19.78	284.18	20.82	220.45	3.20	-57.92	1.72	-75.08	-1.48	-17.16	4.55	227.52
1863	-1454860	-3784205	118.15	-33.85	2919	1378	0.71	15.44	357.11	18.12	344.58	2.65	-56.76	2.76	-40.59	0.10	16.16	3.09	375.33
480	245140	-1284205	136.21	-12.16	594	788	0.71	26.90	1401.46	27.90	708.88	2.36	-55.87	1.00	-692.88	-1.36	-637.01	5.56	1238.46
2112	1045140	-4184205	145.82	-37.83	7131	1186	0.81	11.25	1540.35	17.10	582.46	2.67	-53.65	6.15	-959.39	3.47	-905.73	7.92	1009.64
1582	-1554860	-3284205	117.76	-29.30	776	556	0.74	20.06	271.00	21.60	207.78	3.22	-53.50	1.96	-73.21	-1.26	-19.71	4.81	223.78
1808	-1354860	-3684205	119.36	-33.07	3172	1338	0.80	16.15	364.74	18.27	318.78	2.67	-52.52	2.12	-52.14	-0.55	0.38	2.66	242.02
2053	745140	-4084205	142.36	-37.14	7032	1353	0.83	12.67	789.18	17.60	428.48	2.80	-52.42	4.93	-367.18	2.13	-314.76	7.24	823.60
2108	645140	-4184205	141.31	-38.10	4257	930	0.84	13.30	829.36	17.50	450.84	2.30	-51.94	4.21	-378.52	1.91	-326.58	7.66	929.36
1639	-1454860	-3384205	118.67	-30.30	557	622	0.58	18.31	300.98	20.30	231.15	3.10	-50.85	2.08	-75.98	-1.02	-25.12	4.18	221.02
1410	-1954860	-2984205	114.13	-26.15	755	474	0.72	22.35	203.93	23.64	197.00	2.80	-48.34	2.60	-24.93	-0.20	23.41	5.67	280.00
1525	-1654860	-3184205	116.87	-28.30	434	503	0.72	20.69	244.58	22.64	188.66	3.30	-47.99	2.53	-60.32	-0.77	-12.33	5.89	270.00
1752	-1354860	-3584205	119.48	-32.18	1669	1066	0.75	16.61	347.85	18.80	285.28	2.80	-47.33	2.19	-64.43	-0.61	-17.10	3.13	217.64
1809	-1254860	-3684205	120.43	-33.16	3068	1358	0.79	16.32	426.92	17.74	332.00	2.51	-46.82	1.46	-100.28	-1.05	-53.46	2.35	236.16
2051	545140	-4084205	140.12	-37.25	4453	866	0.83	14.50	669.20	17.65	380.56	2.33	-46.58	3.30	-294.50	0.97	-247.92	7.10	839.51
2336	1045140	-4584205	146.25	-41.47	3550	1050	0.87	9.49	1445.82	15.00	640.07	2.46	-46.17	5.77	-812.06	3.31	-765.88	7.38	1219.18
938	1245140	-2084205	145.87	-18.94	2398	1613	0.71	21.30	874.50	26.21	686.86	2.77	-45.74	5.00	-272.89	2.23	-227.16	6.90	1533.72
1526	-1554860	-3184205	117.89	-28.42	408	489	0.64	20.87	241.73	22.96	187.00	3.34	-43.93	2.83	-59.73	-0.52	-15.79	5.96	248.52
2052	645140	-4084205	141.24	-37.20	2768	910	0.77	13.71	657.21	17.94	384.88	2.62	-43.31	4.26	-279.73	1.64	-236.42	7.29	829.96
1297	-2054860	-2784205	113.46	-24.25	316	294	0.74	22.45	233.47	25.40	187.98	2.70	-43.21	3.37	-47.71	0.67	-4.50	7.04	359.52
1411	-1854860	-2984205	115.13	-26.29	131	223	0.50	22.21	209.39	24.10	186.26	3.21	-43.05	2.43	-24.93	-0.78	18.13	6.20	255.68
1468	-1754860	-3084205	115.99	-27.30	342	444	0.61	21.65	203.50	24.10	184.52	3.36	-43.00	3.15	-28.33	-0.20	14.67	6.50	275.36
1469	-1654860	-3084205	117.01	-27.42	180	298	0.48	21.65	218.54	23.42	186.52	3.39	-42.21	2.30	-40.30	-1.09	1.92	6.20	241.25
478	45140	-1284205	134.41	-12.18	431	751	0.66	26.90	1218.19	27.90	713.38	2.55	-41.82	1.00	-509.79	-1.54	-467.96	4.61	1142.38
1879	145140	-3784205	135.59	-34.65	5470	841	0.78	15.93	549.06	18.40	301.00	2.02	-41.32	2.57	-249.34	0.55	-208.02	5.74	608.22
2109	745140	-4184205	142.44	-38.05	1864	768	0.74	13.28	727.59	17.65	442.70	2.50	-40.85	4.40	-295.59	1.90	-254.74	7.80	930.66
2056	1045140	-4084205	145.71	-36.93	2586	830	0.74	12.82	933.87	17.57	485.83	2.85	-40.52	4.78	-449.83	1.92	-409.31	8.29	966.10
1354	-1954860	-2884205	114.29	-25.27	227	292	0.53	22.69	206.60	24.82	185.76	3.00	-39.71	2.89	-31.62	-0.11	8.08	6.60	296.08
1583	-1454860	-3284205	118.80	-29.41	225	183	0.45	19.42	267.62	21.27	210.12	3.19	-39.51	2.00	-65.62	-1.19	-26.12	4.20	188.94
2168	1045140	-4284205	145.92	-38.74	2775	839	0.83	13.70	963.57	17.57	525.10	2.49	-39.45	3.96	-440.57	1.47	-401.12	8.00	1054.45
1822	45140	-3684205	134.49	-33.76	594	208	0.54	16.30	465.26	18.60	267.00	2.15	-38.73	2.36	-200.52	0.20	-161.78	5.90	619.96
1696	-1354860	-3484205	119.60	-31.29	1392	930	0.76	17.63	286.25	19.78	260.38	2.90	-38.48	2.29	-52.35	-0.61	-13.87	3.70	216.02
1811	-1054860	-3684205	122.58	-33.34	2683	1083	0.76	16.50	451.91	18.00	341.50	2.32	-36.67	1.50	-118.81	-0.82	-82.14	2.75	326.12
1640	-1354860	-3384205	119.72	-30.40	967	718	0.69	18.20	286.18	20.41	220.49	3.00	-34.41	2.28	-68.20	-0.72	-33.79	4.34	224.12
1810	-1154860	-3684205	121.50	-33.26	2961	1246	0.76	16.70	414.45	18.10	324.67	2.40	-33.93	1.45	-105.00	-0.95	-71.08	2.76	278.70
1470	-1554860	-3084205	118.02	-27.54	455	463	0.65	21.48	231.29	23.80	181.44	3.41	-33.37	2.61	-51.41	-0.80	-18.04	6.15	246.68
1355	-1854860	-2884205	115.28	-25.41	194	381	0.61	23.26	204.50	25.80	177.56	3.23	-32.71	2.84	-30.50	-0.39	2.21	7.02	314.02
1413	-1654860	-2984205	117.14	-26.54	258	406	0.72	22.09	203.12	24.34	178.90	3.34	-32.37	2.87	-28.06	-0.48	4.31	6.60	276.97
1503	1745140	-3084205	151.91	-27.31	4285	1397	0.77	17.29	817.26	22.50	590.40	2.71	-31.89	5.21	-245.37	2.50	-213.47	8.52	1060.12
1584	-1354860	-3284205	119.83	-29.52	373	480	0.65	19.53	259.05	21.89	190.59	3.05	-31.89	2.58	-72.39	-0.47	-40.50	5.29	231.65
1412	-1754860	-2984205	116.14	-26.42	267	373	0.52	22.24	192.85	24.74	182.32	3.33	-31.87	2.99	-18.85	-0.34	13.02	6.57	277.94
1995	545140	-3984205	140.07	-36.34	2135	730	0.76	15.21	519.76	17.78	333.32	2.47	-31.75	2.69	-199.76	0.22	-168.01	6.02	672.52
1753	-1254860	-3584205	120.54	-32.27	877	683	0.65	16.98	344.56	18.84	275.48	2.80	-31.66	2.22	-71.86	-0.58	-40.21	2.96	210.99
1527	-1454860	-3184205	118.92	-28.53	208	303	0.50	20.27	234.14	22.80	188.24	3.30	-31.38	2.83	-47.86	-0.47	-16.48	5.55	212.96
1812	-954860	-3684205	123.66	-33.42	2078	963	0.70	16.50	437.95	18.20	328.12	2.16	-31.23	1.70	-125.95	-0.46	-94.73	3.15	360.64
1447	1745140	-2984205	151.77	-26.43	1731	1074	0.76	18.29	779.02	22.94	587.74	2.76	-29.55	4.71	-213.34	1.96	-183.79	8.70	1099.40
1938	445140	-3884205	138.91	-35.48	17236	1395	0.85	15.67	436.94	18.34	336.00	2.50	-29.29	2.93	-163.78	0.43	-134.49	6.41	684.20
1298	-1954860	-2784205	114.44	-24.39	149	262	0.56	23.56	225.38	25.92	177.52	3.01	-29.09	2.67	-50.07	-0.34	-20.98	6.98	350.60
2054	845140	-4084205	143.48	-37.08	2097	871	0.76	13.75	567.37	17.60	434.50	2.84	-28.33	3.90	-192.37	1.07	-164.03	7.67	867.10
1414	-1554860	-2984205	118.15	-26.65	475	579	0.70	22.08	212.79	24.39	178.76	3.39	-27.66	2.91	-37.80	-0.48	-10.13	6.45	252.00
1334	1645140	-2784205	150.50	-24.78	1034	1008	0.69	19.75	688.66	23.77	561.91	2.80	-26.06	4.12	-184.66	1.32	-158.60	8.41	1083.80
1356	-1754860	-2884205	116.28	-25.53	135	224	0.52	23.14	205.86	25.72	179.98	3.38	-25.88	2.96	-30.45	-0.42	-4.57	6.89	276.95
477	-54860	-1284205	133.51	-12.18	1250	1162	0.73	27.11	1332.41	27.90	726.00	2.51	-25.51	0.79	-614.41	-1.73	-588.90	3.82	1043.90
2279	945140	-4484205	144.98	-40.64	1818	576	0.76	12.86	1024.35	17.00	570.00	2.20	-24.33	4.62	-462.42	2.42	-438.09	7.79	1243.08
1697	-1254860	-3484205	120.65	-31.39	1110	774	0.74	17.52	292.87	19.89	245.82	2.90	-24.12	2.41	-53.69	-0.49	-29.57	3.97	221.66
1391	1745140	-2884205	151.63	-25.54	2242	1449	0.77	20.70	801.74	23.66	605.04	2.70	-24.07	3.64	-223.07	0.94	-199.00	8.30	1132.50
1881	345140	-3784205	137.78	-34.61	2678	704	0.78	16.28	409.40	18.60	271.10	2.50	-23.51	2.42	-145.17	-0.08	-121.66	5.74	589.08
1333	1545140	-2784205	149.51	-24.89	922	866	0.75	20.02	698.47	23.51	541.36	2.90	-23.48	3.68	-165.77	0.78	-142.28	8.43	1038.38
1299	-1854860	-2784205	115.43	-24.52	196	326	0.58	24.36	205.67	25.82	180.91	3.20	-23.33	2.04	-30.55	-1.16	-7.23	6.70	271.76
1277	1545140	-2684205	149.39	-24.00	1185	975	0.68	21.49	725.39	23.74	542.61	2.84	-23.15	3.34	-195.71	0.50	-172.56	8.34	1064.98
2110	845140	-4184205	143.56	-37.98	2571	834	0.75	13.46	584.36	17.56	455.36	2.60	-23.11	4.14	-181.44	1.54	-158.33	7.80	930.88
1641	-1254860	-3384205	120.76	-30.50	891	718	0.69	18.28	271.94	20.56	215.92	2.97	-23.02	2.42	-68.44	-0.55	-45.42	4.78	250.84
1278	1645140	-2684205	150.37	-23.89	1254	838	0.61	21.26	727.06	25.50	558.40	2.70	-22.93	4.44	-206.06	1.74	-183.13	8.30	1199.14
1242	-1954860	-2684205	114.59	-23.51	154	282	0.62	24.62	233.21	26.48	180.16	2.95	-22.67	2.08	-56.25	-0.87	-33.59	7.06	326.12
1585	-1254860	-3284205	120.87	-29.61	711	636	0.66	19.50	249.02	21.93	190.04	3.00	-21.97	2.86	-64.69	-0.14	-42.72	5.34	240.77
1996	645140	-3984205	141.18	-36.30	2284	875	0.78	14.79	449.04	18.30	325.62	2.80	-21.64	3.61	-162.04	0.81	-140.40	6.40	671.62
1357	-1654860	-2884205	117.27	-25.65	163	347	0.54	22.93	197.47	25.47	177.37	3.40	-21.56	2.97	-23.47	-0.43	-1.91	6.83	268.96
2055	945140	-4084205	144.60	-37.01	3636	958	0.72	13.76	644.42	17.60	463.29	2.89	-21.38	3.94	-231.82	1.05	-210.44	7.80	891.78
1185	-2054860	-2584205	113.77	-22.49	346	357	0.67	23.92	259.83	26.46	194.00	2.62	-21.27	2.69	-70.29	0.07	-49.02	7.24	414.84
1164	1445140	-2484205	148.18	-22.33	299	590	0.65	21.69	606.65	26.07	407.54	2.81	-21.13	4.47	-280.21	1.65	-259.08	8.30	1093.20
420	-154860	-1184205	132.61	-11.25	1050	914	0.73	27.40	1339.75	27.90	703.54	2.36	-20.93	0.50	-637.19	-1.86	-616.25	5.30	1174.64
1471	-1454860	-3084205	119.04	-27.64	300	424	0.63	20.68	232.99	23.50	178.76	3.30	-20.88	3.19	-55.15	-0.11	-34.26	6.06	228.58
1446	1645140	-2984205	150.76	-26.55	1122	973	0.75	19.34	649.62	23.10	453.05	2.88	-20.77	3.88	-229.82	1.01	-209.05	8.34	886.40
1823	145140	-3684205	135.58	-33.75	2154	647	0.77	16.53	403.75	18.80	264.88	2.38	-20.36	2.47	-142.36	0.10	-122.00	5.29	502.28
1390	1645140	-2884205	150.63	-25.66	643	953	0.71	19.60	666.19	23.38	543.46	2.81	-20.31	3.80	-158.19	0.99	-137.88	8.33	1057.64
1528	-1354860	-3184205	119.95	-28.63	114	282	0.60	19.98	234.57	22.76	182.00	3.10	-19.96	2.92	-54.57	-0.18	-34.61	5.78	227.08
1220	1445140	-2584205	148.29	-23.22	651	708	0.70	22.03	638.70	25.85	358.30	2.89	-19.95	4.17	-305.90	1.28	-285.95	8.35	1010.31
1616	1845140	-3284205	153.23	-28.95	4601	1585	0.83	19.48	1332.87	21.90	711.40	2.41	-19.62	2.90	-634.87	0.48	-615.25	8.40	1121.32
1882	445140	-3784205	138.87	-34.58	30285	1402	0.75	15.37	545.80	18.73	303.40	2.70	-19.58	3.72	-259.00	1.02	-239.42	6.80	681.36
1276	1445140	-2684205	148.40	-24.11	769	862	0.76	21.74	690.39	24.83	407.94	2.90	-19.47	3.94	-291.87	1.04	-272.40	8.35	942.18
1939	545140	-3884205	140.02	-35.44	1217	622	0.62	15.70	396.52	18.40	277.50	2.73	-18.46	2.89	-132.86	0.16	-114.40	5.62	578.60
1560	1845140	-3184205	153.07	-28.06	8717	2098	0.87	18.91	1159.42	22.07	686.64	2.50	-18.36	3.43	-486.40	0.93	-468.04	8.10	1098.36
1300	-1754860	-2784205	116.41	-24.65	209	311	0.54	24.32	218.81	26.30	184.43	3.26	-18.23	2.18	-40.13	-1.09	-21.90	6.89	307.47
1221	1545140	-2584205	149.27	-23.12	441	649	0.57	21.81	696.67	25.25	516.00	2.70	-18.23	3.84	-201.67	1.14	-183.44	8.32	1120.20
1415	-1454860	-2984205	119.16	-26.76	229	342	0.64	21.33	239.88	24.08	177.60	3.33	-18.15	2.91	-62.51	-0.42	-44.36	6.00	221.04
2113	1145140	-4184205	146.94	-37.74	2956	1231	0.85	12.62	858.67	17.10	589.39	2.70	-18.13	4.88	-296.27	2.18	-278.14	7.86	998.63
1766	45140	-3584205	134.49	-32.87	1070	500	0.80	16.96	376.77	19.40	253.62	2.51	-17.97	2.64	-128.97	0.13	-111.00	5.60	497.31
1275	1345140	-2684205	147.41	-24.21	173	465	0.50	21.24	664.98	24.12	413.80	2.91	-17.48	3.66	-264.90	0.75	-247.42	8.37	856.20
1997	745140	-3984205	142.29	-36.24	2134	905	0.83	15.02	415.74	19.14	285.96	2.94	-17.11	4.28	-155.23	1.34	-138.11	6.84	657.40
1358	-1554860	-2884205	118.27	-25.77	166	358	0.62	22.54	199.95	25.20	175.22	3.40	-16.74	2.97	-27.95	-0.43	-11.21	6.47	255.68
2111	945140	-4184205	144.69	-37.91	18740	1363	0.80	14.52	549.11	17.87	469.59	2.67	-16.59	3.78	-185.63	1.11	-169.04	7.70	896.88
1165	1545140	-2484205	149.15	-22.23	485	677	0.58	21.24	778.56	26.28	544.92	2.65	-16.49	5.06	-276.96	2.40	-260.47	8.04	1299.00
1301	-1654860	-2784205	117.40	-24.77	106	249	0.39	23.55	228.76	25.98	178.06	3.22	-15.26	2.55	-51.68	-0.67	-36.42	6.75	249.68
1754	-1154860	-3584205	121.61	-32.36	1632	781	0.75	17.00	306.91	19.38	253.69	2.79	-15.11	2.54	-67.06	-0.25	-51.95	3.73	234.10
1219	1345140	-2584205	147.31	-23.32	181	403	0.54	21.06	694.82	25.74	345.66	2.91	-14.97	4.74	-353.40	1.82	-338.43	8.52	998.43
1335	1745140	-2784205	151.49	-24.66	1901	1444	0.75	20.30	994.62	23.98	647.30	2.55	-14.67	3.97	-357.62	1.41	-342.95	8.26	1237.24
1243	-1854860	-2684205	115.57	-23.64	125	246	0.41	24.84	238.01	26.55	183.20	3.15	-14.52	1.93	-59.01	-1.23	-44.49	6.97	318.04
1389	1545140	-2884205	149.63	-25.78	437	659	0.55	20.42	637.17	23.71	462.43	2.90	-14.17	3.68	-236.17	0.79	-222.00	8.82	996.68
1559	1745140	-3184205	152.05	-28.19	5578	1705	0.77	17.07	705.82	21.40	629.28	2.72	-14.00	4.53	-176.12	1.81	-162.12	8.23	1020.00
1504	1845140	-3084205	152.92	-27.18	15964	2130	0.84	19.89	1311.76	22.67	665.16	2.50	-13.76	3.48	-649.55	0.98	-635.78	8.26	1133.14
1186	-1954860	-2584205	114.74	-22.62	285	363	0.64	25.44	275.16	26.90	188.02	2.80	-13.35	1.56	-87.95	-1.24	-74.60	7.19	390.72
1642	-1154860	-3384205	121.81	-30.59	610	528	0.61	18.48	238.51	21.50	194.81	2.90	-13.24	3.12	-58.33	0.22	-45.09	5.28	256.40
419	-254860	-1184205	131.72	-11.24	360	575	0.63	27.35	1337.61	27.90	698.66	2.34	-13.00	0.55	-639.17	-1.80	-626.17	5.54	1255.28
1359	-1454860	-2884205	119.28	-25.87	209	352	0.62	21.79	233.48	25.39	176.23	3.20	-12.94	3.79	-57.78	0.58	-44.84	6.38	242.57
1755	-1054860	-3584205	122.67	-32.45	440	502	0.59	16.75	317.33	19.70	228.52	2.68	-12.78	2.95	-93.59	0.27	-80.81	4.55	291.00
1825	345140	-3684205	137.75	-33.72	2185	672	0.68	17.14	354.11	19.60	242.80	2.80	-12.64	2.96	-125.37	0.16	-112.74	6.20	526.44
1502	1645140	-3084205	150.89	-27.43	809	708	0.68	18.85	653.21	22.90	390.90	2.85	-12.31	4.05	-288.85	1.20	-276.55	8.60	844.70
1824	245140	-3684205	136.66	-33.74	2321	753	0.72	16.63	363.92	19.30	253.74	2.54	-12.20	2.97	-122.06	0.43	-109.86	5.67	497.86
1826	445140	-3684205	138.83	-33.69	4515	838	0.78	14.59	492.46	19.37	262.64	2.90	-11.58	4.80	-233.70	1.90	-222.12	6.70	601.00
1222	1645140	-2584205	150.25	-23.01	4387	1543	0.80	22.26	920.08	25.80	616.28	2.49	-11.50	3.94	-324.36	1.45	-312.86	8.18	1282.88
1244	-1754860	-2684205	116.55	-23.76	137	285	0.61	24.82	258.57	26.61	187.96	3.16	-10.90	1.88	-71.43	-1.27	-60.53	6.98	322.36
1698	-1154860	-3484205	121.71	-31.48	828	559	0.68	17.86	261.98	20.10	220.11	2.89	-10.88	2.38	-58.96	-0.51	-48.08	4.22	228.77
1703	-654860	-3484205	127.02	-31.81	150	152	0.68	16.87	286.87	19.75	201.34	2.40	-10.72	2.88	-97.47	0.48	-86.74	5.32	443.18
1586	-1154860	-3284205	121.91	-29.70	114	301	0.47	19.12	228.08	22.11	185.68	2.97	-10.66	3.18	-49.08	0.22	-38.42	5.50	227.52
476	-154860	-1284205	132.60	-12.18	2397	1382	0.84	27.71	1424.63	27.90	718.00	2.55	-9.94	0.21	-708.33	-2.33	-698.39	4.52	1070.30
1245	-1654860	-2684205	117.53	-23.88	88	151	0.40	24.92	253.59	26.40	180.04	3.20	-9.76	1.65	-76.37	-1.55	-66.61	6.89	291.40
1998	845140	-3984205	143.40	-36.18	1547	711	0.73	15.32	413.69	19.60	280.64	2.94	-9.33	4.48	-159.69	1.54	-150.37	7.59	695.06
1756	-954860	-3584205	123.74	-32.52	340	361	0.62	17.26	294.33	19.70	229.80	2.53	-9.00	2.56	-72.79	0.03	-63.79	4.60	295.06
1218	1245140	-2584205	146.32	-23.41	282	560	0.66	21.66	577.79	26.22	278.82	3.00	-8.97	4.62	-304.78	1.62	-295.80	8.23	839.19
1529	-1254860	-3184205	120.98	-28.72	236	380	0.66	20.24	208.97	23.70	176.76	3.10	-8.96	3.49	-36.97	0.39	-28.01	6.37	259.20
1615	1745140	-3284205	152.20	-29.08	4696	1770	0.77	15.54	1052.03	20.48	655.37	2.70	-8.86	5.16	-401.03	2.46	-392.17	8.30	1029.56
1940	645140	-3884205	141.12	-35.40	620	460	0.79	15.74	351.28	18.50	260.00	2.90	-8.66	2.87	-107.44	-0.03	-98.78	5.33	515.88
1163	1345140	-2484205	147.20	-22.43	202	496	0.60	22.30	616.87	26.30	309.96	2.95	-8.52	4.10	-316.87	1.15	-308.36	8.01	860.42
536	245140	-1384205	136.23	-13.08	255	600	0.61	27.05	1216.44	27.90	668.52	2.54	-8.45	0.85	-554.44	-1.69	-545.99	5.63	1242.34
1302	-1554860	-2784205	118.40	-24.88	103	188	0.41	23.30	214.71	25.93	179.00	3.20	-8.42	2.80	-40.71	-0.40	-32.29	6.20	232.28
1448	1845140	-2984205	152.77	-26.30	5464	1680	0.85	19.93	1372.10	22.68	688.20	2.49	-8.32	3.17	-687.19	0.68	-678.87	8.22	1163.76
1702	-754860	-3484205	125.95	-31.76	285	220	0.60	17.04	282.44	19.60	220.54	2.50	-8.18	2.66	-87.33	0.16	-79.15	5.20	395.00
1360	-1354860	-2884205	120.28	-25.97	89	201	0.43	21.71	256.47	25.05	176.62	3.20	-8.13	3.39	-81.11	0.19	-72.98	6.21	229.56
1757	-854860	-3584205	124.81	-32.59	163	193	0.61	16.90	321.07	18.30	265.00	2.33	-7.83	1.50	-72.63	-0.83	-64.80	3.37	332.00
2393	1145140	-4684205	147.54	-42.29	3432	998	0.85	10.19	611.40	16.17	567.70	2.50	-7.72	6.21	-162.68	3.71	-154.97	7.55	1103.54
1274	1245140	-2684205	146.42	-24.30	144	473	0.65	20.30	578.82	23.90	375.00	3.03	-7.68	3.77	-287.82	0.74	-280.14	7.79	642.50
1392	1845140	-2884205	152.62	-25.42	2122	1210	0.76	21.35	1145.75	23.62	673.36	2.35	-7.33	3.03	-478.05	0.69	-470.72	8.28	1200.08
1130	-1954860	-2484205	114.89	-21.74	299	313	0.60	24.93	254.02	27.10	184.00	2.68	-7.20	2.37	-78.90	-0.31	-71.71	7.28	534.24
1704	-554860	-3484205	128.08	-31.86	58	105	0.53	17.23	278.23	20.10	189.04	2.37	-7.10	2.92	-90.23	0.54	-83.13	5.50	409.88
1279	1745140	-2684205	151.35	-23.78	2057	1147	0.76	22.72	912.57	25.76	619.52	2.40	-6.86	3.88	-306.65	1.48	-299.79	8.28	1300.88
1332	1445140	-2784205	148.51	-25.00	844	829	0.66	20.55	663.97	23.10	552.00	2.90	-6.84	3.16	-150.67	0.26	-143.83	8.70	1072.20
2002	1245140	-3984205	147.82	-35.85	3167	909	0.73	12.42	1005.06	17.30	561.82	2.90	-6.58	5.18	-462.42	2.28	-455.85	8.41	1000.40
1472	-1354860	-3084205	120.06	-27.74	356	485	0.63	20.60	226.44	23.86	176.58	3.30	-6.50	3.40	-50.80	0.10	-44.31	6.30	235.32
1108	1445140	-2384205	148.07	-21.44	1280	1207	0.73	21.14	689.07	25.70	568.54	2.80	-6.45	4.69	-241.07	1.89	-234.61	8.00	1266.84
1445	1545140	-2984205	149.75	-26.66	841	793	0.73	19.67	618.00	23.40	419.19	2.94	-6.44	3.83	-273.82	0.89	-267.39	8.40	892.05
2337	1145140	-4584205	147.41	-41.38	4548	1121	0.87	8.46	1357.30	16.20	576.00	2.55	-6.31	7.84	-782.30	5.28	-776.00	7.50	1105.11
1217	1145140	-2584205	145.34	-23.49	393	507	0.65	22.84	508.50	26.49	243.00	3.05	-5.83	3.86	-289.34	0.81	-283.51	8.29	777.80
1941	745140	-3884205	142.22	-35.34	1119	614	0.80	15.99	362.91	19.60	254.00	2.96	-5.61	3.65	-126.41	0.69	-120.79	6.43	535.80
1587	-1054860	-3284205	122.95	-29.78	76	178	0.37	18.63	228.42	21.80	184.40	2.93	-5.22	3.22	-45.42	0.29	-40.20	4.79	199.24
1643	-1054860	-3384205	122.86	-30.67	320	380	0.63	18.29	228.31	21.60	189.89	2.86	-4.45	3.41	-48.29	0.56	-43.84	5.30	262.19
1767	145140	-3584205	135.56	-32.86	1669	718	0.82	16.75	308.88	20.20	219.08	2.83	-4.15	3.54	-106.48	0.71	-102.33	5.95	438.60
1388	1445140	-2884205	148.63	-25.88	476	785	0.68	19.29	656.37	23.49	453.09	3.00	-3.84	4.21	-230.37	1.21	-226.53	8.72	969.22
1187	-1854860	-2584205	115.71	-22.75	217	378	0.65	26.35	286.60	27.00	193.58	3.10	-3.60	1.00	-96.60	-2.10	-93.00	6.90	385.50
1942	845140	-3884205	143.32	-35.28	885	565	0.77	16.21	362.87	20.85	215.11	3.00	-3.43	4.70	-163.44	1.70	-160.01	7.60	566.80
2114	1245140	-4184205	148.06	-37.65	3594	1235	0.80	13.65	833.84	17.50	590.79	2.71	-3.42	4.15	-260.89	1.44	-257.47	8.12	1005.13
1699	-1054860	-3484205	122.77	-31.56	263	379	0.58	17.42	261.65	20.42	215.62	2.81	-3.42	3.22	-71.81	0.41	-68.39	5.32	313.00
1107	1345140	-2384205	147.10	-21.54	361	630	0.69	22.92	607.31	26.70	319.50	2.98	-3.21	3.82	-309.73	0.85	-306.52	8.00	1049.90
1501	1545140	-3084205	149.88	-27.55	555	587	0.66	19.60	573.70	23.50	311.60	2.92	-3.00	4.00	-300.08	1.07	-297.08	8.60	740.02
1416	-1354860	-2984205	120.17	-26.86	464	622	0.73	21.30	238.52	24.60	175.12	3.28	-3.00	3.49	-63.52	0.21	-60.52	6.67	264.00
1530	-1154860	-3184205	122.01	-28.81	265	516	0.67	19.94	210.49	23.70	175.40	3.10	-2.97	3.95	-37.67	0.86	-34.70	6.51	260.12
1444	1445140	-2984205	148.74	-26.77	603	551	0.66	19.81	590.11	23.92	274.62	3.00	-2.93	4.19	-328.25	1.19	-325.31	8.60	750.53
1779	1345140	-3584205	148.42	-32.19	1641	729	0.68	17.46	615.04	20.90	347.79	3.00	-2.89	4.04	-323.62	1.04	-320.73	8.51	776.75
1558	1645140	-3184205	151.03	-28.32	1598	947	0.77	18.47	666.83	22.38	426.00	2.90	-2.79	4.06	-266.53	1.16	-263.74	8.49	857.88
1883	545140	-3784205	139.96	-34.55	1910	712	0.79	16.30	288.78	20.30	229.45	2.82	-2.52	4.02	-93.67	1.20	-91.14	6.85	553.21
994	1245140	-2184205	145.95	-19.84	908	916	0.60	23.30	629.92	26.90	448.00	2.89	-2.34	3.81	-277.28	0.91	-274.94	7.82	1275.08
1443	1345140	-2984205	147.73	-26.87	324	396	0.59	19.49	537.39	24.21	243.85	3.09	-2.29	4.81	-317.25	1.71	-314.96	8.87	738.94
1303	-1454860	-2784205	119.39	-24.99	115	240	0.46	22.57	221.38	25.73	176.58	3.22	-1.65	3.29	-46.26	0.08	-44.61	6.39	232.28
1106	1245140	-2384205	146.14	-21.62	278	637	0.65	22.26	601.29	26.90	312.00	3.07	-1.54	4.65	-306.05	1.59	-304.51	7.87	996.42
1724	1445140	-3484205	149.35	-31.20	1661	856	0.72	15.91	790.16	20.48	470.18	3.00	-1.40	4.59	-324.37	1.59	-322.98	8.54	850.26
1884	645140	-3784205	141.06	-34.50	1988	660	0.82	16.89	281.55	21.28	195.57	2.97	-1.25	4.71	-102.55	1.74	-101.31	7.30	532.82
1499	1345140	-3084205	147.84	-27.75	127	333	0.58	20.30	494.39	24.18	217.66	3.10	-1.22	4.10	-295.65	1.00	-294.43	8.35	630.65
993	1145140	-2184205	145.00	-19.92	309	628	0.50	21.87	670.81	26.80	468.66	2.98	-1.16	4.93	-256.19	1.94	-255.03	7.77	1254.44
1644	-954860	-3384205	123.91	-30.74	505	471	0.73	18.21	221.32	21.60	185.00	2.85	-1.14	3.48	-43.67	0.63	-42.52	5.40	260.40
1708	-154860	-3484205	132.35	-31.96	478	363	0.52	17.53	301.98	20.16	209.74	2.28	-0.87	3.17	-107.92	0.89	-107.05	6.11	460.93
431	945140	-1184205	142.45	-10.97	2843	1336	0.80	26.48	1759.06	27.40	815.60	2.29	-0.80	1.22	-945.34	-1.07	-944.54	5.98	1371.72
2001	1145140	-3984205	146.71	-35.95	4225	889	0.70	15.05	605.50	18.80	419.84	2.90	-0.67	4.51	-244.18	1.61	-243.51	8.60	923.25
1473	-1254860	-3084205	121.08	-27.84	162	323	0.60	20.72	212.09	23.94	175.98	3.16	-0.66	3.41	-38.09	0.25	-37.43	6.20	221.82
1701	-854860	-3484205	124.89	-31.70	14	54	0.16	17.51	252.55	21.32	175.88	2.61	-0.46	4.09	-80.97	1.48	-80.51	6.30	319.33
1827	545140	-3684205	139.91	-33.65	494	442	0.75	16.97	227.42	21.60	179.00	2.97	-0.16	4.66	-63.30	1.69	-63.14	7.09	477.40
1887	945140	-3784205	144.33	-34.32	435	311	0.60	17.13	351.15	22.20	178.14	3.03	-0.07	5.17	-177.15	2.13	-177.08	8.30	601.00
1500	1445140	-3084205	148.86	-27.65	318	499	0.61	20.22	563.64	23.60	254.00	3.00	0.27	3.58	-317.10	0.58	-317.37	8.40	647.55
1531	-1054860	-3184205	123.04	-28.89	52	146	0.43	19.70	215.82	23.47	176.12	3.10	0.66	4.00	-42.10	0.90	-42.75	6.00	219.60
1188	-1754860	-2584205	116.68	-22.88	156	337	0.60	26.53	272.35	27.00	193.74	3.19	0.81	0.97	-83.03	-2.21	-83.83	6.91	388.36
1246	-1554860	-2684205	118.52	-23.99	96	242	0.39	24.53	247.96	26.56	187.11	3.20	1.05	2.15	-64.64	-1.05	-65.69	6.81	316.52
1700	-954860	-3484205	123.83	-31.63	196	204	0.47	17.90	240.61	20.84	185.68	2.70	1.41	3.67	-65.61	0.97	-67.02	5.30	323.60
1645	-854860	-3384205	124.97	-30.81	84	154	0.59	18.20	212.06	22.62	169.98	2.80	1.47	4.60	-48.06	1.80	-49.53	7.50	346.70
2059	1345140	-4084205	149.05	-36.65	3436	1192	0.80	10.37	632.33	17.40	635.18	2.72	1.54	7.07	-171.63	4.35	-173.17	8.29	998.63
1361	-1254860	-2884205	121.29	-26.06	347	405	0.65	21.93	235.06	25.20	171.16	3.29	1.76	3.47	-64.18	0.18	-65.95	6.83	288.10
1555	1345140	-3184205	147.95	-28.64	393	406	0.76	20.40	446.17	24.46	184.00	3.10	2.08	4.38	-269.06	1.28	-271.14	8.84	694.46
1588	-954860	-3284205	124.00	-29.85	200	201	0.61	18.86	208.51	21.00	188.50	2.92	2.54	2.43	-31.63	-0.49	-34.17	4.24	187.04
1709	-54860	-3484205	133.41	-31.97	464	367	0.67	17.05	305.02	19.88	219.38	2.44	2.84	3.04	-94.76	0.60	-97.60	5.63	448.33
1885	745140	-3784205	142.15	-34.45	1956	757	0.79	16.82	311.79	21.10	208.52	3.00	2.90	4.51	-121.92	1.51	-124.82	7.39	553.00
1474	-1154860	-3084205	122.11	-27.92	70	213	0.46	20.22	219.48	23.70	174.76	3.20	2.91	3.52	-45.48	0.32	-48.40	6.06	233.88
1888	1045140	-3784205	145.41	-34.24	383	363	0.63	17.00	402.01	21.91	205.20	3.00	3.08	5.00	-209.09	2.00	-212.18	8.00	600.37
1999	945140	-3984205	144.51	-36.11	1716	626	0.78	15.55	426.83	20.20	270.90	2.98	3.18	4.75	-172.83	1.77	-176.02	8.30	740.80
1710	45140	-3484205	134.48	-31.97	223	373	0.72	17.55	261.66	20.50	190.00	2.90	3.50	3.35	-82.66	0.45	-86.16	5.86	382.43
937	1145140	-2084205	144.92	-19.02	556	805	0.69	22.83	726.70	27.10	502.96	2.84	3.61	4.33	-243.24	1.49	-246.85	7.70	1289.46
1668	1445140	-3384205	149.23	-30.31	879	680	0.71	18.98	612.97	22.10	321.71	3.06	3.83	3.55	-331.19	0.49	-335.02	8.57	745.28
1304	-1354860	-2784205	120.39	-25.08	246	332	0.59	22.34	251.13	25.80	175.00	3.20	3.87	3.56	-76.63	0.36	-80.50	6.82	264.96
1886	845140	-3784205	143.24	-34.38	535	469	0.72	16.99	337.67	21.61	186.38	3.00	3.89	4.78	-154.67	1.78	-158.56	7.55	526.37
1834	1245140	-3684205	147.47	-33.17	1005	520	0.64	17.44	495.21	21.60	254.00	2.96	3.99	4.37	-260.32	1.41	-264.32	8.41	707.00
1556	1445140	-3184205	148.98	-28.54	360	415	0.73	20.18	532.59	24.00	208.80	3.04	4.02	4.06	-342.07	1.03	-346.09	8.84	704.04
1772	645140	-3584205	140.94	-32.71	173	305	0.71	17.68	229.01	22.65	167.00	3.01	4.07	5.06	-69.01	2.05	-73.08	7.77	432.00
1417	-1254860	-2984205	121.18	-26.95	125	224	0.52	21.30	223.32	24.47	173.94	3.20	4.10	3.34	-50.32	0.14	-54.42	6.32	231.72
1050	1245140	-2284205	146.04	-20.73	356	708	0.61	23.50	659.83	26.90	378.00	2.99	4.36	3.70	-301.83	0.71	-306.19	7.66	1148.40
1162	1245140	-2484205	146.23	-22.52	192	415	0.48	22.56	580.62	26.70	279.34	3.00	4.39	4.24	-311.26	1.24	-315.66	7.97	843.88
1646	-754860	-3384205	126.02	-30.87	48	72	0.45	17.81	226.13	22.12	169.02	2.80	4.43	4.33	-60.16	1.53	-64.59	7.62	532.14
1532	-954860	-3184205	124.08	-28.96	56	81	0.38	19.35	207.62	22.24	174.26	3.06	4.47	2.95	-33.99	-0.11	-38.46	4.79	154.91
1832	1045140	-3684205	145.32	-33.35	327	403	0.67	17.43	367.94	22.10	191.44	3.03	4.51	4.77	-186.16	1.73	-190.67	7.98	573.68
1828	645140	-3684205	141.00	-33.60	1178	532	0.77	17.41	247.42	22.20	174.96	3.04	4.79	4.89	-83.30	1.85	-88.09	7.60	496.44
1943	945140	-3884205	144.41	-35.21	905	467	0.71	16.50	385.15	20.90	238.52	3.00	4.87	4.55	-168.15	1.55	-173.02	8.50	716.40
1075	-1854860	-2384205	115.99	-20.98	222	321	0.53	26.23	292.66	27.28	210.00	2.70	4.97	1.26	-89.34	-1.44	-94.31	7.06	543.12
1768	245140	-3584205	136.64	-32.84	1349	732	0.79	16.85	298.06	20.31	211.50	2.92	5.00	3.61	-110.88	0.69	-115.88	6.20	435.52
1773	745140	-3584205	142.01	-32.66	447	401	0.73	18.22	254.14	23.28	162.09	3.01	5.17	5.08	-97.14	2.07	-102.30	7.88	515.44
1831	945140	-3684205	144.24	-33.42	112	180	0.50	17.72	329.01	22.30	174.00	3.03	5.51	4.68	-155.35	1.66	-160.86	7.60	503.36
1475	-1054860	-3084205	123.13	-28.00	73	270	0.55	20.40	209.93	23.70	174.00	3.10	5.55	3.50	-37.07	0.40	-42.62	6.44	250.03
1771	545140	-3584205	139.86	-32.75	438	400	0.67	16.50	222.11	22.10	173.00	3.05	5.56	5.60	-59.50	2.55	-65.06	7.41	454.00
1612	1445140	-3284205	149.10	-29.42	296	289	0.59	19.66	542.64	23.66	198.00	3.05	5.56	4.14	-347.26	1.09	-352.83	9.00	731.84
1362	-1154860	-2884205	122.29	-26.15	140	231	0.56	22.37	191.30	25.39	166.04	3.20	5.73	3.21	-30.22	0.01	-35.95	6.82	269.35
1829	745140	-3684205	142.08	-33.55	165	318	0.59	17.50	279.86	22.00	174.18	3.06	5.98	4.56	-107.42	1.50	-113.40	7.23	455.36
1557	1545140	-3184205	150.01	-28.43	573	417	0.61	19.76	665.56	23.40	268.00	2.97	6.07	3.76	-399.91	0.79	-405.98	8.71	809.40
1611	1345140	-3284205	148.07	-29.53	296	406	0.66	19.91	481.21	24.11	176.88	3.10	6.24	4.30	-306.15	1.20	-312.39	8.87	655.19
1498	1245140	-3084205	146.82	-27.85	140	426	0.67	20.49	422.73	25.07	174.12	3.12	6.53	4.62	-249.73	1.50	-256.26	8.35	581.60
1161	1145140	-2484205	145.25	-22.60	401	596	0.62	23.18	503.67	26.64	233.00	3.00	6.63	3.62	-288.05	0.62	-294.68	7.96	771.40
1778	1245140	-3584205	147.35	-32.28	215	298	0.54	17.93	516.49	21.84	254.10	3.01	6.65	4.17	-268.61	1.16	-275.26	8.36	659.36
1647	-654860	-3384205	127.07	-30.92	7	25	0.27	17.55	223.03	20.80	170.00	2.80	6.75	3.25	-70.25	0.45	-77.00	6.55	430.08
1716	645140	-3484205	140.88	-31.82	339	415	0.71	18.34	208.43	23.40	158.16	3.10	6.92	5.14	-58.29	2.04	-65.21	7.90	487.60
1666	1245140	-3384205	147.14	-30.51	215	315	0.58	19.54	430.92	23.60	180.24	3.10	7.00	4.37	-253.92	1.27	-260.92	8.84	640.52
1533	-854860	-3184205	125.11	-29.03	51	138	0.28	19.72	180.68	23.40	172.52	3.00	7.24	3.91	-11.32	0.91	-18.57	6.51	255.68
1554	1245140	-3184205	146.92	-28.73	141	333	0.54	20.50	429.26	24.20	172.10	3.10	7.32	3.98	-257.79	0.88	-265.11	8.67	599.20
1365	-854860	-2884205	125.32	-26.36	31	162	0.56	21.82	173.07	25.60	170.00	3.30	7.34	3.81	-10.01	0.51	-17.35	6.80	265.00
1717	745140	-3484205	141.94	-31.76	982	562	0.68	18.18	235.31	23.50	163.03	3.10	7.34	5.42	-78.74	2.32	-86.08	7.77	484.58
1649	-454860	-3384205	129.19	-31.00	54	94	0.62	17.55	219.57	21.85	163.29	2.60	7.46	4.35	-62.57	1.75	-70.02	6.25	333.48
1589	-854860	-3284205	125.04	-29.92	137	285	0.61	19.15	185.55	23.20	170.90	2.90	7.51	4.15	-17.53	1.25	-25.04	6.55	264.00
535	145140	-1384205	135.32	-13.10	284	615	0.62	26.62	1175.42	27.90	672.50	2.66	7.70	1.28	-507.30	-1.38	-515.00	5.23	1151.94
1247	-1454860	-2684205	119.51	-24.10	92	206	0.42	23.53	251.88	26.17	174.98	3.25	7.77	2.69	-77.48	-0.55	-85.25	6.50	265.00
1648	-554860	-3384205	128.13	-30.96	93	102	0.76	17.59	199.68	22.30	158.51	2.72	7.78	4.71	-45.68	1.99	-53.47	7.04	398.10
1830	845140	-3684205	143.16	-33.49	131	314	0.60	17.68	301.02	22.07	176.60	3.08	7.99	4.62	-125.02	1.54	-133.01	7.17	465.32
1189	-1654860	-2584205	117.66	-23.00	894	630	0.76	24.87	328.58	26.79	189.56	3.20	8.02	2.03	-140.52	-1.17	-148.55	6.97	395.16
1835	1345140	-3684205	148.54	-33.08	1830	677	0.67	14.43	786.42	19.80	450.68	2.99	8.07	5.47	-340.88	2.49	-348.95	8.55	869.34
1160	1045140	-2484205	144.27	-22.67	115	273	0.50	23.60	439.50	27.02	182.52	3.09	8.14	3.60	-261.94	0.51	-270.08	8.58	759.00
1833	1145140	-3684205	146.39	-33.26	571	508	0.67	17.53	453.02	21.84	221.54	3.00	8.16	4.47	-238.95	1.47	-247.11	8.24	611.88
1418	-1154860	-2984205	122.20	-27.04	31	107	0.40	21.10	211.12	23.83	172.72	3.20	8.18	3.12	-39.96	-0.08	-48.14	6.44	239.68
1364	-954860	-2884205	124.31	-26.30	12	69	0.25	22.12	166.53	25.20	167.00	3.30	8.19	3.07	-13.41	-0.23	-21.60	7.14	264.96
1650	-354860	-3384205	130.24	-31.03	214	157	0.45	17.60	220.27	21.75	172.44	2.62	8.20	4.30	-56.67	1.68	-64.87	6.75	410.20
1667	1345140	-3384205	148.18	-30.41	175	259	0.46	19.27	493.93	23.63	182.14	3.10	8.36	4.45	-316.93	1.35	-325.28	9.01	661.40
1331	1345140	-2784205	147.52	-25.09	692	808	0.72	18.52	671.45	23.20	498.24	3.00	8.37	4.68	-193.97	1.68	-202.34	8.60	946.79
1109	1545140	-2384205	149.04	-21.34	3171	1419	0.74	21.83	1484.60	26.17	666.82	2.64	8.44	4.47	-818.60	1.82	-827.03	7.75	1474.06
1592	-554860	-3284205	128.18	-30.07	5	38	0.22	18.30	176.37	22.00	170.20	2.90	8.64	3.82	-16.12	0.92	-24.76	6.15	294.02
1105	1145140	-2384205	145.17	-21.71	184	528	0.65	23.60	483.57	26.92	253.32	3.00	8.80	3.50	-262.03	0.50	-270.83	7.75	790.08
1610	1245140	-3284205	147.03	-29.62	141	335	0.66	20.21	439.53	23.84	169.69	3.10	8.84	3.79	-270.20	0.69	-279.04	8.66	595.53
1946	1245140	-3884205	147.70	-34.96	1711	642	0.58	15.17	612.67	19.40	400.86	2.90	8.91	4.53	-262.67	1.63	-271.58	8.60	889.02
1476	-954860	-3084205	124.16	-28.07	59	191	0.51	20.55	188.60	24.29	170.00	3.12	8.95	3.85	-20.24	0.73	-29.19	6.70	249.68
1774	845140	-3584205	143.08	-32.60	80	174	0.47	18.37	273.16	23.28	154.48	3.06	9.04	4.98	-119.00	1.92	-128.04	7.74	451.15
1769	345140	-3584205	137.71	-32.82	4589	1003	0.76	17.50	324.94	20.30	228.74	2.99	9.14	3.58	-131.02	0.58	-140.16	7.03	559.30
1492	645140	-3084205	140.66	-28.25	89	327	0.71	21.60	181.58	25.43	142.82	3.20	9.54	3.90	-39.58	0.70	-49.12	8.00	490.76
1651	-254860	-3384205	131.30	-31.05	194	170	0.74	18.19	220.53	20.65	182.72	2.70	9.58	3.19	-50.33	0.49	-59.91	6.20	421.78
2000	1045140	-3984205	145.61	-36.03	3319	650	0.73	15.71	505.23	20.00	324.31	3.00	9.67	4.46	-220.06	1.46	-229.72	8.78	845.59
1725	1545140	-3484205	150.40	-31.08	2224	719	0.65	17.80	639.64	22.00	354.00	2.88	9.73	4.50	-340.40	1.62	-350.13	9.00	869.44
1711	145140	-3484205	135.55	-31.96	739	614	0.72	17.67	221.42	21.50	179.00	3.00	9.74	4.24	-58.58	1.24	-68.32	6.68	410.00
1309	-854860	-2784205	125.39	-25.47	91	183	0.55	22.81	170.92	25.80	170.58	3.30	9.75	3.13	-16.60	-0.17	-26.34	6.80	280.00
1723	1345140	-3484205	148.30	-31.30	520	519	0.51	18.10	540.43	22.10	267.36	3.08	9.76	4.32	-307.17	1.24	-316.93	8.74	730.68
1252	-954860	-2684205	124.46	-24.52	148	227	0.58	23.73	182.43	26.37	170.00	3.30	9.77	2.76	-17.01	-0.54	-26.78	7.34	342.20
1534	-754860	-3184205	126.15	-29.09	34	101	0.43	19.75	168.39	23.20	169.04	3.03	9.97	3.55	-8.85	0.53	-18.81	5.91	233.94
1477	-854860	-3084205	125.18	-28.14	30	75	0.38	20.22	180.85	23.90	170.00	3.09	9.99	3.71	-11.25	0.62	-21.24	5.80	219.98
1660	645140	-3384205	140.82	-30.92	36	193	0.65	19.50	187.41	24.00	143.36	3.13	9.99	4.50	-46.01	1.37	-55.99	8.23	485.54
1591	-654860	-3284205	127.13	-30.03	6	30	0.29	18.32	189.11	22.45	163.79	2.90	10.13	4.13	-35.05	1.23	-45.19	6.78	323.66
1593	-454860	-3284205	129.23	-30.11	19	61	0.24	18.32	178.81	23.40	154.16	2.90	10.15	5.13	-25.89	2.23	-36.05	6.95	334.96
1661	745140	-3384205	141.88	-30.87	552	508	0.75	19.30	219.12	23.64	162.04	3.10	10.16	4.41	-65.95	1.31	-76.12	8.00	498.14
1712	245140	-3484205	136.62	-31.95	290	415	0.66	18.29	202.27	22.85	162.86	3.08	10.19	4.89	-48.27	1.80	-58.46	7.55	435.66
1366	-754860	-2884205	126.34	-26.42	184	344	0.67	21.78	174.90	25.25	168.16	3.25	10.24	3.54	-16.82	0.30	-27.06	7.05	306.80
1770	445140	-3584205	138.79	-32.79	1507	600	0.69	14.72	352.10	20.23	213.86	3.00	10.30	5.50	-155.06	2.50	-165.36	7.07	553.00
1255	-654860	-2684205	127.45	-24.69	92	267	0.51	23.46	206.75	25.95	173.26	3.31	10.31	2.94	-36.75	-0.37	-47.06	7.23	329.76
1436	645140	-2984205	140.60	-27.36	473	589	0.85	22.22	170.09	25.40	148.24	3.18	10.34	3.58	-26.71	0.40	-37.05	8.00	508.28
1253	-854860	-2684205	125.46	-24.58	67	149	0.43	23.50	185.66	26.23	171.48	3.33	10.39	2.88	-15.66	-0.45	-26.05	6.78	297.96
1442	1245140	-2984205	146.72	-26.96	159	373	0.68	20.08	471.89	25.01	194.32	3.12	10.39	4.99	-288.91	1.87	-299.30	8.43	644.32
1722	1245140	-3484205	147.24	-31.39	687	517	0.69	18.64	469.35	23.00	198.27	3.06	10.46	4.66	-279.03	1.60	-289.49	8.60	624.69
1590	-754860	-3284205	126.08	-29.98	17	75	0.27	18.72	188.89	22.60	169.72	2.90	10.47	3.90	-24.01	1.00	-34.48	7.44	362.68
1777	1145140	-3584205	146.29	-32.37	392	424	0.64	17.21	447.52	22.10	222.52	3.09	10.50	4.89	-232.88	1.80	-243.38	8.37	619.52
1613	1545140	-3284205	150.14	-29.31	1006	665	0.69	18.75	633.20	22.50	360.75	2.99	10.53	4.15	-333.15	1.16	-343.68	8.84	829.04
1307	-1054860	-2784205	123.39	-25.34	45	131	0.40	23.00	173.05	25.93	171.00	3.24	10.54	3.23	-8.16	-0.01	-18.70	6.67	302.24
1721	1145140	-3484205	146.19	-31.48	662	496	0.73	18.26	442.22	22.90	187.00	3.03	10.56	4.80	-259.74	1.77	-270.31	8.10	567.38
1308	-954860	-2784205	124.39	-25.41	32	123	0.37	22.65	176.26	25.90	169.84	3.32	10.57	3.25	-12.78	-0.07	-23.36	6.82	269.38
1310	-754860	-2784205	126.40	-25.53	16	87	0.48	22.58	182.63	25.70	170.68	3.30	10.60	3.32	-12.63	0.02	-23.23	6.70	246.20
1363	-1054860	-2884205	123.30	-26.23	81	172	0.36	22.08	172.05	25.51	169.40	3.28	10.78	3.55	-16.97	0.27	-27.75	6.90	272.08
1306	-1154860	-2784205	122.39	-25.26	46	125	0.43	22.79	205.16	25.67	172.80	3.29	10.81	3.11	-33.00	-0.17	-43.80	6.48	243.51
1263	145140	-2684205	135.45	-24.83	126	409	0.78	22.39	162.42	25.80	144.28	3.20	10.81	3.50	-21.68	0.30	-32.49	7.80	452.12
1609	1145140	-3284205	145.99	-29.71	414	519	0.73	20.20	383.27	23.87	168.26	3.19	10.84	3.87	-216.22	0.68	-227.06	8.20	558.72
1131	-1854860	-2484205	115.85	-21.87	359	457	0.71	26.25	342.59	27.10	201.04	2.98	10.95	1.09	-142.37	-1.89	-153.32	6.89	473.72
1196	-954860	-2584205	124.54	-23.63	13	38	0.17	24.60	197.05	26.10	173.36	3.31	11.08	1.55	-25.79	-1.76	-36.87	6.46	266.46
1665	1145140	-3384205	146.09	-30.59	276	429	0.62	19.72	367.39	23.64	176.50	3.10	11.18	4.08	-193.39	0.98	-204.57	8.33	573.68
1305	-1254860	-2784205	121.39	-25.18	101	246	0.42	22.62	241.08	25.90	172.06	3.27	11.20	3.44	-69.68	0.17	-80.89	7.22	313.45
1889	1145140	-3784205	146.50	-34.16	1893	641	0.74	16.86	455.64	20.60	258.96	3.00	11.31	4.04	-206.64	1.04	-217.95	8.20	699.56
1662	845140	-3384205	142.93	-30.81	194	331	0.60	19.44	267.05	23.80	157.00	3.10	11.49	4.46	-111.78	1.36	-123.27	8.02	505.74
1614	1645140	-3284205	151.17	-29.20	2404	1150	0.75	17.15	717.29	20.77	539.16	2.85	11.53	4.25	-233.33	1.40	-244.86	8.63	904.00
1330	1245140	-2784205	146.52	-25.18	301	496	0.54	20.08	528.95	23.80	314.30	3.04	11.68	3.87	-286.76	0.83	-298.44	8.12	669.10
1312	-554860	-2784205	128.41	-25.62	145	353	0.71	21.61	240.88	25.20	167.90	3.30	11.69	3.63	-74.53	0.33	-86.22	7.34	342.75
1437	745140	-2984205	141.63	-27.31	43	220	0.51	22.10	204.54	25.77	148.36	3.19	11.73	3.70	-57.20	0.52	-68.93	7.95	505.93
1214	845140	-2584205	142.38	-23.70	36	180	0.37	23.52	298.83	26.31	182.96	3.10	11.77	3.04	-123.83	-0.06	-135.59	7.43	515.95
2115	1345140	-4184205	149.18	-37.54	3652	1214	0.83	14.27	999.48	17.60	632.88	2.72	11.82	3.63	-366.76	0.91	-378.58	8.22	1021.38
1535	-654860	-3184205	127.19	-29.14	44	145	0.36	19.56	165.49	24.27	164.71	3.01	11.82	4.91	-16.77	1.90	-28.59	7.48	297.35
1432	245140	-2984205	136.51	-27.49	54	176	0.44	22.12	136.06	24.74	137.00	3.12	11.83	2.87	-1.29	-0.26	-13.13	7.79	415.82
1433	345140	-2984205	137.54	-27.47	19	117	0.47	22.28	139.25	24.79	136.77	3.11	11.93	2.86	-4.25	-0.25	-16.18	8.13	415.82
1493	745140	-3084205	141.69	-28.20	14	164	0.40	21.58	200.98	24.90	146.00	3.20	12.00	3.52	-56.84	0.32	-68.84	8.02	473.00
1718	845140	-3484205	143.01	-31.71	292	392	0.62	18.96	268.00	23.80	156.00	3.10	12.00	4.93	-113.92	1.83	-125.92	8.20	498.14
1599	145140	-3284205	135.52	-30.18	116	319	0.63	19.68	152.71	24.10	148.53	3.06	12.00	4.52	-12.71	1.47	-24.71	7.60	385.23
1594	-354860	-3284205	130.28	-30.14	58	153	0.66	18.48	175.22	23.21	162.36	2.90	12.05	4.74	-16.62	1.84	-28.67	6.96	303.35
1195	-1054860	-2584205	123.55	-23.56	34	83	0.31	24.76	202.70	26.90	179.58	3.30	12.11	2.22	-36.10	-1.08	-48.20	7.26	383.47
1776	1045140	-3584205	145.22	-32.46	284	371	0.72	18.18	343.38	22.10	190.76	3.04	12.12	4.12	-160.66	1.08	-172.78	7.98	560.80
1890	1245140	-3784205	147.58	-34.06	1207	555	0.68	16.47	532.78	20.27	298.60	2.94	12.13	3.85	-260.78	0.91	-272.91	8.20	747.88
1549	745140	-3184205	141.75	-29.09	316	463	0.82	20.24	208.42	24.45	149.00	3.20	12.18	4.26	-61.00	1.06	-73.18	8.10	492.75
1419	-1054860	-2984205	123.22	-27.11	41	154	0.33	21.20	190.41	25.00	174.00	3.22	12.20	3.90	-18.41	0.68	-30.61	6.92	268.62
1478	-754860	-3084205	126.21	-28.20	84	225	0.59	19.91	181.18	24.00	170.80	3.10	12.23	4.28	-11.32	1.18	-23.56	6.44	249.68
1254	-754860	-2684205	126.46	-24.64	32	118	0.38	23.48	193.99	26.30	172.24	3.39	12.28	2.90	-23.11	-0.49	-35.39	7.18	309.04
1435	545140	-2984205	139.58	-27.41	48	238	0.69	22.18	163.66	25.54	140.00	3.20	12.32	3.50	-25.66	0.30	-37.99	8.45	505.56
1715	545140	-3484205	139.82	-31.86	605	477	0.79	17.93	219.03	22.90	161.96	3.10	12.43	5.17	-65.35	2.07	-77.78	7.72	477.40
1664	1045140	-3384205	145.04	-30.68	672	555	0.78	19.84	330.60	23.60	167.70	3.10	12.43	3.90	-167.14	0.80	-179.57	8.10	534.91
1598	45140	-3284205	134.47	-30.19	80	276	0.59	19.57	168.78	24.00	153.98	3.05	12.45	4.47	-20.78	1.42	-33.23	7.46	349.06
1539	-254860	-3184205	131.35	-29.27	7	57	0.30	19.17	181.42	22.91	161.00	3.10	12.53	3.74	-20.42	0.64	-32.96	7.00	277.00
1379	545140	-2884205	139.54	-26.51	136	336	0.77	22.60	169.33	25.79	141.22	3.20	12.55	3.33	-29.33	0.13	-41.88	8.29	527.60
1538	-354860	-3184205	130.31	-29.25	145	259	0.74	19.21	173.00	23.40	164.00	3.03	12.67	4.19	-14.58	1.16	-27.25	6.90	323.80
1479	-654860	-3084205	127.24	-28.25	28	143	0.34	19.92	175.50	23.90	170.00	3.08	12.73	4.18	-7.50	1.10	-20.23	6.60	246.60
1544	245140	-3184205	136.55	-29.27	557	437	0.73	21.10	136.84	24.37	141.19	3.14	12.74	3.50	-2.28	0.36	-15.02	7.99	474.86
1434	445140	-2984205	138.56	-27.44	114	298	0.73	22.12	155.69	25.15	140.00	3.20	12.74	3.09	-18.65	-0.11	-31.39	8.02	482.52
1537	-454860	-3184205	129.27	-29.22	22	134	0.38	18.95	177.48	23.51	165.24	3.00	12.75	4.56	-13.72	1.56	-26.46	6.73	291.55
1536	-554860	-3184205	128.23	-29.18	21	134	0.40	19.09	171.95	23.30	167.08	3.01	12.75	4.21	-13.37	1.19	-26.12	6.11	254.32
1548	645140	-3184205	140.71	-29.14	61	222	0.67	20.87	176.38	25.04	141.86	3.13	12.75	4.21	-36.38	1.08	-49.13	8.18	468.80
1656	245140	-3384205	136.59	-31.06	315	419	0.75	19.07	178.41	23.79	148.91	3.10	12.77	4.76	-32.88	1.66	-45.65	7.80	425.46
1944	1045140	-3884205	145.51	-35.13	508	303	0.62	16.50	414.92	20.67	237.66	3.00	12.79	4.46	-191.76	1.46	-204.54	8.67	708.91
1380	645140	-2884205	140.55	-26.47	218	416	0.82	22.40	171.28	25.82	146.24	3.20	12.84	3.50	-28.68	0.30	-41.51	8.02	522.08
1367	-654860	-2884205	127.35	-26.47	105	312	0.66	21.70	183.33	25.20	169.70	3.20	12.91	3.57	-20.75	0.37	-33.66	7.25	314.40
1251	-1054860	-2684205	123.47	-24.45	12	46	0.23	23.80	187.11	27.02	173.50	3.30	12.94	3.23	-29.80	-0.07	-42.74	7.61	430.00
1488	245140	-3084205	136.53	-28.38	183	328	0.61	21.69	131.12	25.00	140.02	3.20	12.97	3.46	-1.12	0.26	-14.09	8.24	491.52
1215	945140	-2584205	143.37	-23.63	71	283	0.46	23.31	369.47	26.52	171.33	3.10	13.03	3.35	-201.13	0.25	-214.17	7.79	618.70
1194	-1154860	-2584205	122.56	-23.48	56	230	0.58	25.07	207.82	26.81	176.00	3.31	13.08	1.90	-38.21	-1.41	-51.29	7.02	340.46
1608	1045140	-3284205	144.95	-29.79	117	273	0.62	20.30	321.53	23.89	162.05	3.11	13.14	3.70	-162.48	0.59	-175.62	8.50	532.36
1421	-854860	-2984205	125.25	-27.25	33	134	0.47	21.03	175.62	24.90	171.70	3.20	13.19	3.90	-6.54	0.70	-19.73	6.46	242.22
1654	45140	-3384205	134.48	-31.08	167	404	0.73	18.62	196.31	23.27	163.96	3.00	13.20	4.78	-36.30	1.78	-49.49	7.05	358.92
1597	-54860	-3284205	133.42	-30.19	165	312	0.72	19.13	184.42	23.50	160.01	3.05	13.20	4.39	-26.78	1.35	-39.98	7.05	345.30
1491	545140	-3084205	139.63	-28.30	51	160	0.59	21.60	168.99	25.40	139.00	3.20	13.20	3.81	-30.60	0.61	-43.80	8.00	468.08
1780	1445140	-3584205	149.48	-32.08	985	682	0.66	15.87	675.50	19.99	496.44	2.98	13.30	4.15	-201.00	1.17	-214.30	8.28	853.01
1423	-654860	-2984205	127.30	-27.36	9	24	0.50	20.90	174.09	25.20	169.50	3.19	13.34	4.35	-13.55	1.15	-26.89	7.59	342.19
1551	945140	-3184205	143.82	-28.97	49	211	0.53	20.79	290.71	24.70	156.08	3.10	13.45	4.10	-137.71	0.99	-151.15	8.40	522.08
1487	145140	-3084205	135.50	-28.40	321	425	0.70	21.48	152.65	24.35	143.16	3.12	13.52	3.11	-14.65	0.00	-28.17	7.83	464.54
1543	145140	-3184205	135.51	-29.29	92	271	0.61	20.61	143.36	24.12	142.96	3.19	13.60	3.59	-7.36	0.40	-20.96	7.91	410.20
1595	-254860	-3284205	131.32	-30.16	363	374	0.75	19.04	174.56	22.90	166.44	2.94	13.69	4.16	-20.24	1.22	-33.92	6.80	332.00
1049	1145140	-2284205	145.08	-20.81	774	893	0.72	22.99	587.90	26.70	374.85	3.09	13.71	3.93	-272.90	0.84	-286.61	7.71	1140.32
1311	-654860	-2784205	127.40	-25.58	40	194	0.54	22.10	208.45	25.90	170.00	3.30	13.77	3.82	-39.13	0.52	-52.91	7.13	310.88
1655	145140	-3384205	135.54	-31.07	227	386	0.67	18.84	178.57	23.64	154.00	3.08	13.78	4.85	-28.57	1.78	-42.35	7.50	366.40
1553	1145140	-3184205	145.89	-28.82	88	291	0.58	20.40	360.54	24.10	170.69	3.10	13.82	3.80	-195.94	0.70	-209.76	8.28	567.87
1547	545140	-3184205	139.67	-29.19	133	304	0.73	21.08	164.47	24.94	140.92	3.20	13.84	4.02	-25.55	0.82	-39.40	8.18	471.92
1368	-554860	-2884205	128.36	-26.51	35	167	0.45	21.00	215.73	25.35	167.22	3.26	13.91	4.40	-51.73	1.14	-65.63	7.32	306.94
1378	445140	-2884205	138.52	-26.55	17	125	0.41	22.60	156.29	25.21	136.48	3.20	13.91	2.88	-20.29	-0.32	-34.21	7.68	406.10
1420	-954860	-2984205	124.23	-27.19	26	134	0.44	21.14	182.14	24.64	169.08	3.20	13.93	3.75	-14.14	0.55	-28.07	6.80	249.68
1657	345140	-3384205	137.65	-31.03	163	337	0.63	19.68	183.91	23.81	147.24	3.06	13.95	4.22	-39.63	1.16	-53.57	7.82	429.56
1490	445140	-3084205	138.60	-28.33	117	263	0.67	21.52	158.78	25.20	138.78	3.17	14.00	3.68	-21.70	0.51	-35.70	8.00	471.84
1483	-254860	-3084205	131.37	-28.38	10	83	0.55	19.70	189.00	23.45	164.03	3.20	14.06	3.81	-25.56	0.61	-39.62	6.80	327.48
1541	-54860	-3184205	133.43	-29.29	66	219	0.74	20.00	173.38	24.06	151.64	3.10	14.13	4.08	-24.38	0.98	-38.50	7.19	328.68
1157	745140	-2484205	141.33	-22.86	22	87	0.28	24.16	283.06	26.64	159.03	3.10	14.14	2.64	-126.72	-0.46	-140.86	7.83	557.14
1653	-54860	-3384205	133.42	-31.08	13	98	0.33	18.13	221.51	22.52	171.00	2.96	14.14	4.53	-52.11	1.58	-66.24	6.37	347.44
1600	245140	-3284205	136.57	-30.16	299	444	0.75	20.07	164.91	24.20	145.50	3.10	14.25	4.19	-22.91	1.09	-37.15	7.87	433.90
1546	445140	-3184205	138.63	-29.22	224	352	0.74	20.69	165.80	25.10	140.92	3.20	14.27	4.51	-26.20	1.31	-40.47	8.40	495.62
1262	45140	-2684205	134.45	-24.84	205	418	0.70	21.74	186.88	25.24	148.00	3.20	14.30	3.53	-40.74	0.34	-55.04	7.50	381.24
1596	-154860	-3284205	132.37	-30.18	98	243	0.71	19.04	186.48	22.80	168.00	3.00	14.32	3.93	-23.31	0.93	-37.63	6.82	336.28
1319	145140	-2784205	135.46	-25.72	259	476	0.72	22.31	130.47	25.64	143.52	3.20	14.33	3.43	-0.47	0.23	-14.80	7.80	448.58
1489	345140	-3084205	137.56	-28.36	31	141	0.51	21.88	139.36	24.40	137.40	3.15	14.33	2.96	-4.36	-0.19	-18.69	7.55	390.56
1545	345140	-3184205	137.59	-29.25	454	439	0.70	21.26	150.32	24.39	143.16	3.17	14.34	3.51	-13.12	0.34	-27.46	7.90	467.00
1607	945140	-3284205	143.90	-29.86	115	275	0.58	20.15	278.13	24.65	154.48	3.19	14.36	4.62	-125.13	1.43	-139.48	8.62	536.36
1713	345140	-3484205	137.68	-31.93	1173	706	0.80	18.69	224.13	22.05	174.18	3.10	14.45	4.12	-66.13	1.02	-80.58	7.47	475.12
1775	945140	-3584205	144.15	-32.53	103	183	0.58	18.41	305.51	22.70	174.00	3.04	14.48	4.39	-135.51	1.34	-149.99	7.60	466.24
1381	745140	-2884205	141.57	-26.42	12	94	0.20	22.53	204.84	25.01	141.61	3.20	14.50	2.62	-63.80	-0.58	-78.30	7.20	407.56
1482	-354860	-3084205	130.34	-28.36	84	258	0.80	19.67	186.30	23.60	165.20	3.10	14.51	4.03	-22.11	0.93	-36.62	6.82	311.00
1212	645140	-2584205	140.40	-23.80	55	142	0.47	23.73	225.75	26.35	151.38	3.16	14.56	2.81	-79.75	-0.35	-94.31	8.31	594.46
1375	145140	-2884205	135.48	-26.61	402	520	0.82	21.95	144.68	25.15	144.00	3.17	14.57	3.30	-8.68	0.13	-23.26	7.86	461.40
1605	745140	-3284205	141.81	-29.98	222	388	0.72	19.93	212.11	24.32	146.29	3.18	14.59	4.52	-67.39	1.34	-81.98	8.20	500.31
1540	-154860	-3184205	132.39	-29.29	21	128	0.62	19.62	179.56	23.65	160.74	3.10	14.64	4.08	-20.66	0.98	-35.30	6.88	302.06
1213	745140	-2584205	141.39	-23.75	83	362	0.61	23.83	260.20	26.47	158.00	3.16	14.68	2.77	-108.20	-0.39	-122.88	8.16	588.44
1376	245140	-2884205	136.49	-26.60	73	190	0.68	22.40	134.72	25.10	137.00	3.20	14.73	2.75	-1.72	-0.45	-16.45	7.60	414.64
1256	-554860	-2684205	128.45	-24.73	416	557	0.75	22.71	249.23	25.66	170.62	3.30	14.73	3.18	-79.53	-0.12	-94.26	7.42	360.64
1601	345140	-3284205	137.62	-30.14	230	413	0.78	20.20	176.21	24.00	144.00	3.20	14.78	3.85	-34.21	0.65	-48.99	7.71	422.80
1422	-754860	-2984205	126.27	-27.31	71	152	0.33	20.96	171.15	24.49	169.93	3.20	14.80	3.61	-17.15	0.41	-31.95	6.65	257.58
1497	1145140	-3084205	145.80	-27.93	675	609	0.75	20.50	388.30	24.88	171.80	3.20	14.88	4.56	-219.02	1.36	-233.91	8.24	578.50
1652	-154860	-3384205	132.36	-31.07	113	225	0.69	18.11	230.17	22.00	165.96	2.87	15.02	3.99	-68.37	1.11	-83.39	6.55	336.28
1606	845140	-3284205	142.86	-29.92	144	326	0.73	20.29	248.16	24.42	148.71	3.15	15.04	4.40	-100.69	1.25	-115.73	8.38	520.58
1480	-554860	-3084205	128.27	-28.29	13	39	0.49	19.78	178.47	23.35	169.00	3.10	15.06	3.62	-10.47	0.52	-25.53	5.56	243.41
1377	345140	-2884205	137.51	-26.58	10	75	0.56	22.57	144.65	24.49	136.46	3.20	15.09	2.11	-9.65	-1.09	-24.74	7.44	373.35
1197	-854860	-2584205	125.53	-23.69	54	165	0.36	24.42	198.91	26.80	172.20	3.30	15.24	2.38	-29.06	-0.92	-44.30	6.92	374.30
1248	-1354860	-2684205	120.49	-24.20	316	398	0.66	23.08	256.55	26.30	174.97	3.24	15.27	3.32	-82.31	0.08	-97.57	7.02	323.88
1485	-54860	-3084205	133.43	-28.40	25	120	0.61	20.64	176.38	24.33	153.14	3.10	15.47	3.76	-25.00	0.66	-40.47	7.13	340.62
1264	245140	-2684205	136.45	-24.82	13	147	0.57	22.60	171.45	25.10	142.96	3.20	15.53	2.50	-30.34	-0.70	-45.87	7.62	377.92
1250	-1154860	-2684205	122.48	-24.37	20	89	0.19	23.63	211.34	26.60	174.00	3.30	15.64	2.97	-39.54	-0.33	-55.18	7.47	342.20
1076	-1754860	-2384205	116.95	-21.10	1051	651	0.76	26.74	302.27	27.40	212.90	2.87	15.65	1.06	-94.67	-1.81	-110.32	7.10	621.23
1374	45140	-2884205	134.46	-26.62	117	362	0.65	21.50	174.83	25.28	147.64	3.12	15.69	3.80	-28.83	0.69	-44.52	8.00	460.00
1313	-454860	-2784205	129.41	-25.66	205	466	0.77	20.75	282.09	25.15	168.26	3.29	15.73	4.40	-114.54	1.11	-130.27	7.55	372.44
1431	145140	-2984205	135.49	-27.50	386	490	0.67	21.62	180.43	25.06	145.00	3.12	15.77	3.58	-36.91	0.46	-52.68	7.80	431.00
1720	1045140	-3484205	145.13	-31.57	201	343	0.65	18.48	351.52	23.40	176.42	3.10	15.78	4.96	-176.52	1.86	-192.30	8.15	552.90
1481	-454860	-3084205	129.30	-28.33	95	246	0.74	19.51	187.46	23.60	165.00	3.10	15.83	4.19	-24.09	1.09	-39.92	6.93	326.28
1552	1045140	-3184205	144.86	-28.90	200	417	0.69	20.48	330.19	24.87	163.00	3.12	15.84	4.62	-168.12	1.50	-183.97	8.30	554.44
1104	1045140	-2384205	144.20	-21.78	52	173	0.37	24.09	482.99	26.93	217.97	3.02	15.89	3.11	-274.19	0.09	-290.08	8.04	713.28
1424	-554860	-2984205	128.32	-27.40	15	28	0.23	20.11	201.11	24.48	174.00	3.20	15.94	4.37	-27.11	1.17	-43.05	6.70	221.60
1369	-454860	-2884205	129.38	-26.55	179	415	0.76	20.49	241.15	24.79	164.00	3.20	15.99	4.36	-78.19	1.16	-94.17	7.51	343.92
1542	45140	-3184205	134.47	-29.29	225	392	0.62	20.60	158.86	24.20	146.88	3.10	16.00	3.72	-18.84	0.62	-34.84	7.59	372.44
1426	-354860	-2984205	130.36	-27.47	151	326	0.72	19.72	225.00	24.20	169.04	3.10	16.02	4.58	-57.00	1.48	-73.03	7.61	343.94
1387	1345140	-2884205	147.62	-25.98	224	452	0.63	19.06	623.46	23.31	376.08	3.00	16.04	4.25	-263.31	1.25	-279.35	8.05	696.51
1891	1345140	-3784205	148.66	-33.97	1953	588	0.69	15.14	655.12	19.60	417.00	2.90	16.08	4.66	-257.04	1.76	-273.12	8.70	870.28
1427	-254860	-2984205	131.39	-27.49	36	216	0.60	19.88	218.19	24.00	163.34	3.16	16.17	4.12	-57.09	0.97	-73.26	7.31	331.28
1663	945140	-3384205	143.99	-30.75	108	242	0.42	19.85	283.13	24.00	151.74	3.14	16.20	4.15	-132.27	1.01	-148.47	8.06	516.64
1486	45140	-3084205	134.47	-28.40	341	477	0.77	20.82	176.18	24.28	147.74	3.20	16.24	3.58	-30.18	0.38	-46.42	7.64	394.48
1321	345140	-2784205	137.48	-25.69	10	83	0.64	22.82	152.66	24.90	136.92	3.27	16.28	2.38	-16.70	-0.89	-32.98	7.34	348.00
1139	-1054860	-2484205	123.63	-22.67	47	161	0.50	25.80	215.18	27.00	177.00	3.30	16.31	1.30	-44.94	-2.00	-61.25	6.59	353.50
1604	645140	-3284205	140.77	-30.03	66	216	0.77	20.11	185.03	25.15	140.00	3.18	16.67	5.04	-45.03	1.85	-61.70	8.40	503.00
1425	-454860	-2984205	129.34	-27.44	50	272	0.62	20.18	206.06	24.42	165.18	3.15	16.75	4.27	-43.22	1.12	-59.97	7.50	361.27
1386	1245140	-2884205	146.62	-26.07	578	620	0.73	20.02	517.96	24.89	213.20	3.00	16.76	4.97	-315.00	1.96	-331.76	8.37	655.12
1190	-1554860	-2584205	118.64	-23.11	1043	657	0.80	24.08	338.01	26.60	187.94	3.15	16.82	2.62	-151.01	-0.53	-167.83	6.92	372.72
1132	-1754860	-2484205	116.82	-21.99	442	535	0.70	25.79	363.73	27.10	211.00	3.15	16.83	1.55	-152.81	-1.60	-169.64	7.09	533.04
1315	-254860	-2784205	131.43	-25.71	446	630	0.82	20.24	276.83	25.10	164.00	3.28	16.84	4.90	-113.55	1.61	-130.40	7.56	381.08
1669	1545140	-3384205	150.27	-30.20	1980	1040	0.70	15.90	844.79	21.20	472.41	2.91	16.85	5.58	-379.21	2.67	-396.06	8.86	911.32
1719	945140	-3484205	144.07	-31.64	108	262	0.57	19.18	277.77	23.60	159.23	3.10	16.89	4.45	-119.77	1.35	-136.66	7.90	473.08
1320	245140	-2784205	136.47	-25.71	27	127	0.66	22.60	142.19	25.10	139.00	3.21	16.93	2.58	-7.19	-0.63	-24.12	7.32	377.92
1484	-154860	-3084205	132.40	-28.39	37	167	0.60	20.16	184.17	23.80	154.00	3.11	17.00	3.69	-31.05	0.58	-48.05	7.16	300.99
1138	-1154860	-2484205	122.65	-22.59	157	393	0.65	25.74	230.57	27.10	180.91	3.27	17.00	1.58	-58.21	-1.70	-75.21	7.08	436.20
1318	45140	-2784205	134.46	-25.73	320	568	0.77	21.60	168.52	25.20	147.56	3.20	17.08	3.62	-25.52	0.42	-42.60	7.68	400.80
1659	545140	-3384205	139.77	-30.97	255	409	0.67	19.72	199.06	23.69	151.00	3.19	17.18	4.19	-51.82	1.01	-69.01	7.68	429.69
1267	545140	-2684205	139.45	-24.73	97	278	0.69	23.40	196.04	25.79	142.00	3.20	17.25	2.58	-55.04	-0.62	-72.29	7.80	488.56
1198	-754860	-2584205	126.51	-23.75	1	22	0.11	24.59	197.83	26.57	171.03	3.30	17.30	1.98	-35.69	-1.32	-52.99	7.30	367.19
1428	-154860	-2984205	132.41	-27.50	114	352	0.71	20.20	208.00	24.02	160.14	3.18	17.33	3.88	-53.52	0.70	-70.85	7.61	358.30
1323	545140	-2784205	139.49	-25.62	139	329	0.72	22.90	184.48	25.43	142.82	3.20	17.38	2.90	-42.88	-0.30	-60.26	7.80	499.54
1259	-254860	-2684205	131.45	-24.81	269	531	0.75	21.40	279.73	25.15	164.67	3.20	17.40	3.80	-115.73	0.60	-133.13	7.30	347.94
1603	545140	-3284205	139.72	-30.08	770	628	0.77	20.16	189.39	23.64	158.93	3.16	17.41	3.94	-41.85	0.79	-59.26	7.72	474.38
1602	445140	-3284205	138.67	-30.11	788	687	0.85	19.47	190.41	23.30	160.64	3.20	17.74	4.23	-42.57	1.03	-60.32	7.66	489.66
1199	-654860	-2584205	127.50	-23.79	2	16	0.15	24.30	216.94	26.77	176.36	3.37	17.78	2.50	-40.58	-0.87	-58.36	7.20	352.80
1438	845140	-2984205	142.65	-27.26	33	178	0.39	21.97	249.22	25.37	151.00	3.20	17.81	3.43	-99.74	0.23	-117.54	7.81	471.84
1324	645140	-2784205	140.50	-25.58	32	234	0.51	23.15	196.58	25.67	142.00	3.18	17.86	2.65	-54.94	-0.53	-72.80	7.78	474.33
1373	-54860	-2884205	133.44	-26.62	245	433	0.72	20.80	216.29	24.45	152.56	3.19	17.90	3.70	-65.96	0.51	-83.85	7.60	371.76
1257	-454860	-2684205	129.45	-24.76	328	585	0.78	21.98	281.72	25.40	172.19	3.30	17.98	3.65	-109.72	0.35	-127.70	7.24	367.66
1200	-554860	-2584205	128.49	-23.84	60	170	0.47	23.50	253.52	25.90	170.84	3.30	18.00	2.60	-83.46	-0.70	-101.46	7.15	325.16
1945	1145140	-3884205	146.61	-35.05	1038	422	0.64	16.22	500.16	20.50	263.19	3.00	18.08	4.36	-244.43	1.36	-262.51	8.50	716.40
1271	945140	-2684205	143.44	-24.52	125	334	0.57	22.84	298.16	26.48	175.00	3.10	18.10	3.67	-129.96	0.57	-148.06	7.86	601.60
1370	-354860	-2884205	130.39	-26.58	144	379	0.70	19.73	271.21	24.64	167.40	3.20	18.11	4.91	-103.99	1.71	-122.09	7.50	343.96
1325	745140	-2784205	141.51	-25.53	41	336	0.66	22.81	227.22	25.83	151.00	3.20	18.15	3.09	-78.37	-0.11	-96.52	7.69	482.52
2003	1345140	-3984205	148.92	-35.75	15800	1200	0.80	8.60	1061.35	17.04	614.29	2.81	18.15	8.50	-470.43	5.68	-488.58	8.22	978.54
1371	-254860	-2884205	131.41	-26.60	255	431	0.80	19.59	264.25	24.60	164.00	3.20	18.17	5.08	-100.49	1.88	-118.65	7.70	362.64
1140	-954860	-2484205	124.61	-22.74	25	63	0.31	25.44	215.34	27.10	179.52	3.30	18.28	1.66	-38.26	-1.64	-56.54	6.78	384.72
1158	845140	-2484205	142.31	-22.80	62	281	0.51	24.00	343.50	26.80	172.00	3.06	18.44	2.98	-178.99	-0.08	-197.44	7.76	592.76
1430	45140	-2984205	134.46	-27.51	318	528	0.74	21.06	186.42	24.46	148.00	3.11	18.55	3.64	-39.48	0.53	-58.03	7.63	410.04
1382	845140	-2884205	142.58	-26.37	35	223	0.50	22.36	252.60	25.17	153.00	3.19	18.60	3.04	-102.76	-0.15	-121.35	7.57	470.00
1322	445140	-2784205	138.49	-25.66	37	194	0.58	22.96	167.09	25.30	138.94	3.20	18.69	2.62	-29.09	-0.58	-47.78	7.78	413.74
1714	445140	-3484205	138.75	-31.90	1461	711	0.77	15.59	361.28	21.60	190.00	3.10	18.70	6.01	-179.92	2.91	-198.62	7.50	529.84
1249	-1254860	-2684205	121.48	-24.29	8	36	0.07	23.45	235.46	26.19	170.76	3.30	18.83	2.81	-64.83	-0.49	-83.66	6.98	296.32
1429	-54860	-2984205	133.44	-27.51	182	460	0.64	20.68	195.07	24.94	153.04	3.20	18.95	4.29	-43.43	1.09	-62.38	7.60	377.92
1496	1045140	-3084205	144.77	-28.01	176	363	0.66	20.68	348.52	24.13	163.45	3.11	18.99	3.66	-186.48	0.56	-205.47	7.80	511.98
1265	345140	-2684205	137.45	-24.79	6	64	0.47	23.00	173.91	25.36	140.95	3.20	19.02	2.69	-33.70	-0.52	-52.72	7.38	330.89
1206	45140	-2584205	134.45	-23.94	587	661	0.80	21.10	259.35	25.72	164.72	3.20	19.32	4.62	-97.91	1.42	-117.24	7.64	419.84
1144	-554860	-2484205	128.54	-22.94	42	158	0.30	24.52	255.76	26.80	177.19	3.29	19.40	2.38	-78.84	-0.91	-98.24	6.65	326.20
1268	645140	-2684205	140.45	-24.69	25	212	0.45	23.49	222.31	26.31	143.80	3.10	19.41	2.91	-79.65	-0.19	-99.06	7.81	522.08
1270	845140	-2684205	142.44	-24.59	18	136	0.30	23.01	271.72	26.00	170.00	3.20	19.44	3.16	-108.72	-0.04	-128.16	7.73	501.08
1211	545140	-2584205	139.41	-23.84	51	168	0.39	23.68	214.77	26.17	142.36	3.18	19.45	2.71	-73.71	-0.46	-93.15	7.68	492.70
1326	845140	-2784205	142.51	-25.48	116	388	0.71	23.00	269.81	25.94	156.34	3.19	19.81	3.17	-116.81	-0.01	-136.61	7.67	506.30
1159	945140	-2484205	143.29	-22.74	217	427	0.64	23.41	433.83	27.00	181.68	3.06	19.82	3.69	-253.75	0.64	-273.57	8.11	696.53
1203	-254860	-2584205	131.47	-23.92	647	762	0.80	20.69	336.79	25.64	171.00	3.29	19.85	4.98	-165.89	1.69	-185.74	7.56	418.00
1269	745140	-2684205	141.45	-24.64	8	130	0.24	23.30	243.58	26.13	144.47	3.11	19.85	2.90	-100.06	-0.22	-119.91	7.63	476.68
1261	-54860	-2684205	133.45	-24.84	351	603	0.72	21.50	220.50	25.37	153.96	3.20	19.91	3.90	-69.18	0.70	-89.09	7.55	386.00
1258	-354860	-2684205	130.45	-24.79	123	373	0.62	21.90	297.89	25.00	164.00	3.20	20.08	3.19	-133.89	-0.01	-153.96	7.06	326.34
1191	-1454860	-2584205	119.62	-23.21	680	658	0.79	23.77	304.84	26.80	187.00	3.29	20.17	3.08	-120.61	-0.21	-140.77	6.90	394.48
1550	845140	-3184205	142.79	-29.04	35	144	0.38	21.10	249.27	24.90	145.68	3.19	20.23	4.07	-104.27	0.88	-124.50	8.20	514.14
1201	-454860	-2584205	129.49	-23.87	30	167	0.30	22.71	287.88	25.93	167.40	3.29	20.35	3.28	-120.64	-0.02	-140.99	7.28	333.10
1260	-154860	-2684205	132.45	-24.83	269	527	0.73	20.82	269.80	25.05	160.96	3.23	20.38	4.24	-109.66	1.00	-130.04	7.40	348.00
1314	-354860	-2784205	130.42	-25.68	324	555	0.71	20.13	315.17	25.20	169.40	3.28	20.46	5.07	-145.80	1.78	-166.27	7.34	365.20
1216	1045140	-2584205	144.35	-23.56	297	371	0.68	23.27	445.80	26.70	175.30	3.10	20.55	3.63	-272.00	0.53	-292.54	8.40	703.17
531	-254860	-1384205	131.69	-13.08	1125	1062	0.77	27.50	1323.53	27.90	686.34	2.69	20.65	0.44	-642.97	-2.26	-663.61	5.17	1103.60
1658	445140	-3384205	138.71	-31.01	1612	674	0.75	16.52	334.35	22.30	174.48	3.11	20.75	5.78	-162.28	2.67	-183.03	7.41	474.86
1193	-1254860	-2584205	121.58	-23.40	22	117	0.38	24.39	238.83	26.80	177.00	3.30	20.77	2.41	-63.63	-0.89	-84.40	6.84	318.04
1372	-154860	-2884205	132.43	-26.61	500	513	0.68	19.80	249.68	24.70	159.77	3.18	20.82	4.95	-91.02	1.77	-111.83	7.75	381.02
1207	145140	-2584205	135.44	-23.94	125	385	0.70	22.15	229.49	25.89	150.13	3.14	21.06	3.84	-80.37	0.70	-101.43	7.77	468.04
1273	1145140	-2684205	145.43	-24.38	320	426	0.65	22.40	512.86	26.27	200.80	3.02	21.13	4.00	-329.54	0.98	-350.67	8.24	696.50
1208	245140	-2584205	136.43	-23.92	41	274	0.57	22.74	219.85	25.58	143.24	3.16	21.88	2.93	-76.89	-0.23	-98.76	7.69	408.32
1266	445140	-2684205	138.45	-24.77	46	224	0.64	23.33	182.21	25.57	141.61	3.20	22.00	2.50	-42.01	-0.70	-64.01	7.93	467.00
1494	845140	-3084205	142.72	-28.15	46	181	0.41	21.30	258.70	25.26	150.00	3.20	22.04	4.07	-109.99	0.87	-132.03	7.77	469.52
1156	645140	-2484205	140.35	-22.91	149	281	0.47	24.30	278.92	26.80	159.29	3.10	22.20	2.70	-124.10	-0.40	-146.30	8.00	631.37
1316	-154860	-2784205	132.44	-25.72	161	401	0.67	20.47	245.94	24.90	158.54	3.20	22.24	4.43	-87.95	1.22	-110.19	7.61	345.06
1141	-854860	-2484205	125.59	-22.80	22	49	0.38	25.30	212.44	26.85	177.00	3.30	22.51	1.58	-37.44	-1.72	-59.94	6.80	328.68
1143	-654860	-2484205	127.55	-22.90	27	73	0.31	24.57	240.87	26.80	176.00	3.30	22.84	2.30	-66.27	-1.00	-89.11	6.44	300.40
1142	-754860	-2484205	126.57	-22.85	20	55	0.38	25.21	216.71	26.65	175.06	3.30	22.99	1.64	-42.81	-1.66	-65.80	6.48	317.45
1150	45140	-2484205	134.44	-23.05	535	595	0.78	20.97	318.41	25.93	163.00	3.20	23.04	4.96	-155.43	1.77	-178.47	7.75	474.70
1441	1145140	-2984205	145.70	-27.04	135	306	0.61	20.68	402.13	25.00	174.04	3.20	23.17	4.54	-231.19	1.34	-254.36	8.27	576.76
1317	-54860	-2784205	133.45	-25.73	282	431	0.73	20.71	239.49	24.92	151.82	3.19	23.28	4.24	-88.31	1.05	-111.59	7.50	365.61
1083	-1054860	-2384205	123.71	-21.77	12	107	0.30	26.22	249.92	27.00	182.52	3.26	23.72	0.88	-69.80	-2.39	-93.51	6.23	345.28
1192	-1354860	-2584205	120.60	-23.31	175	349	0.49	24.21	258.46	26.72	176.98	3.20	23.93	2.59	-83.46	-0.61	-107.39	6.94	376.11
1087	-654860	-2384205	127.60	-22.01	15	61	0.10	25.56	250.68	26.80	167.56	3.20	23.94	1.44	-85.78	-1.76	-109.72	7.24	386.00
1077	-1654860	-2384205	117.91	-21.22	151	299	0.47	26.87	316.21	27.50	218.48	3.00	23.98	0.93	-100.53	-2.07	-124.51	6.84	569.64
534	45140	-1384205	134.41	-13.10	178	520	0.46	26.50	1178.19	27.90	686.84	2.78	24.30	1.40	-497.07	-1.38	-521.37	3.84	1069.25
1202	-354860	-2584205	130.48	-23.90	146	416	0.65	22.02	312.61	25.90	169.08	3.26	24.37	3.89	-143.57	0.62	-167.94	7.48	377.92
1135	-1454860	-2484205	119.73	-22.32	331	488	0.64	24.96	300.03	26.95	185.48	3.27	24.67	2.04	-117.17	-1.23	-141.85	6.97	385.00
1204	-154860	-2584205	132.46	-23.93	1570	932	0.84	20.61	307.77	25.70	171.68	3.26	24.71	5.16	-137.77	1.90	-162.48	7.54	461.18
1145	-454860	-2484205	129.52	-22.98	85	266	0.43	23.90	279.50	26.58	175.08	3.30	24.74	2.70	-104.50	-0.60	-129.24	6.93	369.40
1137	-1254860	-2484205	121.68	-22.51	214	452	0.64	25.05	262.07	27.00	183.76	3.26	24.76	2.05	-81.99	-1.21	-106.75	6.92	392.60
1082	-1154860	-2384205	122.74	-21.70	5	28	0.15	26.22	263.57	27.10	209.00	3.25	24.91	1.09	-56.37	-2.16	-81.27	5.11	338.76
1147	-254860	-2484205	131.49	-23.03	435	716	0.81	22.43	308.07	26.39	175.00	3.21	25.14	4.06	-134.17	0.85	-159.30	7.34	428.38
881	1145140	-1984205	144.84	-18.12	1625	1176	0.67	21.40	690.92	27.10	565.68	2.71	25.16	5.70	-196.02	2.98	-221.17	7.41	1299.00
1134	-1554860	-2484205	118.75	-22.22	852	681	0.76	26.00	337.91	27.00	206.87	3.27	25.36	1.36	-135.91	-1.90	-161.27	6.97	460.70
1205	-54860	-2584205	133.46	-23.94	2662	938	0.81	20.70	279.40	25.78	170.00	3.20	25.39	5.10	-113.42	1.90	-138.80	7.52	463.68
1081	-1254860	-2384205	121.77	-21.62	57	187	0.47	26.31	277.45	27.10	190.72	3.20	25.48	0.99	-88.13	-2.21	-113.61	6.04	346.36
1086	-754860	-2384205	126.63	-21.96	NA	17	0.39	25.60	244.89	27.10	161.56	3.20	25.70	1.50	-86.83	-1.70	-112.53	7.30	421.20
1133	-1654860	-2484205	117.78	-22.11	636	686	0.76	25.18	394.58	26.94	197.64	3.20	25.72	1.85	-201.42	-1.35	-227.14	7.13	479.81
1088	-554860	-2384205	128.58	-22.05	25	64	0.24	25.14	272.42	26.63	174.70	3.20	25.77	1.65	-98.30	-1.55	-124.07	7.14	343.74
1155	545140	-2484205	139.37	-22.95	43	231	0.46	24.28	248.91	26.60	153.10	3.12	26.06	2.51	-97.91	-0.61	-123.97	7.80	560.80
1095	145140	-2384205	135.42	-22.15	211	557	0.71	22.92	297.06	26.60	170.24	3.10	26.08	3.71	-130.54	0.61	-156.63	7.67	526.48
1151	145140	-2484205	135.43	-23.04	165	464	0.72	22.03	303.03	26.20	164.48	3.18	26.21	4.30	-139.03	1.12	-165.25	7.80	503.00
1146	-354860	-2484205	130.50	-23.01	92	323	0.56	23.06	307.30	26.50	169.08	3.21	26.32	3.50	-139.70	0.29	-166.02	7.30	409.88
1052	1445140	-2284205	147.96	-20.55	849	918	0.55	21.63	844.63	26.70	609.08	2.78	26.45	5.15	-304.03	2.37	-330.48	7.71	1384.61
704	245140	-1684205	136.27	-15.82	694	849	0.74	27.18	902.77	28.07	495.81	2.70	26.49	0.92	-418.13	-1.78	-444.62	6.30	1200.00
1085	-854860	-2384205	125.65	-21.90	44	97	0.52	25.69	245.63	26.90	175.08	3.26	26.63	1.30	-70.63	-1.96	-97.26	6.70	346.20
1089	-454860	-2384205	129.55	-22.08	45	209	0.58	24.54	298.54	26.90	174.80	3.24	26.64	2.45	-124.14	-0.79	-150.78	7.09	420.77
1051	1345140	-2284205	147.01	-20.64	230	500	0.49	23.34	672.68	26.80	482.79	2.84	26.70	3.69	-234.98	0.85	-261.68	7.80	1244.33
1094	45140	-2384205	134.44	-22.15	100	358	0.60	22.76	314.66	26.60	166.27	3.17	26.79	3.88	-150.66	0.71	-177.45	7.78	526.75
1149	-54860	-2484205	133.46	-23.05	423	583	0.76	21.39	303.16	26.10	167.60	3.20	27.00	4.71	-136.89	1.51	-163.88	7.70	461.40
1210	445140	-2584205	138.42	-23.87	134	457	0.75	23.70	202.53	26.18	148.66	3.11	27.00	2.75	-56.53	-0.35	-83.53	7.78	467.00
1148	-154860	-2484205	132.47	-23.04	340	637	0.73	22.10	288.98	26.10	169.00	3.20	27.21	4.10	-123.52	0.90	-150.74	7.64	466.48
1947	1345140	-3884205	148.79	-34.86	12514	853	0.74	13.60	747.26	17.92	517.48	2.90	27.23	4.74	-250.74	1.84	-277.97	8.70	961.08
1209	345140	-2584205	137.43	-23.90	35	268	0.46	23.20	208.14	26.45	145.00	3.20	27.28	3.30	-64.94	0.10	-92.22	7.94	491.73
1078	-1554860	-2384205	118.87	-21.33	244	404	0.71	26.81	319.49	27.60	219.64	3.08	27.29	0.99	-104.49	-2.09	-131.78	6.58	595.18
1092	-154860	-2384205	132.49	-22.15	216	529	0.72	22.56	330.58	26.50	172.96	3.19	27.33	4.04	-158.58	0.85	-185.92	7.65	521.60
1327	945140	-2784205	143.51	-25.41	106	309	0.53	22.48	332.99	25.37	168.00	3.16	27.54	3.19	-168.55	0.04	-196.09	7.52	491.52
1495	945140	-3084205	143.74	-28.08	156	366	0.65	21.61	298.50	25.40	153.24	3.17	27.61	4.04	-145.94	0.88	-173.55	8.40	523.92
487	945140	-1284205	142.51	-11.89	994	903	0.70	26.15	1767.85	27.30	791.82	2.30	28.16	1.35	-977.61	-0.95	-1005.76	6.04	1323.00
992	1045140	-2184205	144.04	-19.99	381	699	0.58	22.17	643.32	26.90	425.64	3.00	28.19	4.83	-264.22	1.82	-292.41	7.79	1222.24
1383	945140	-2884205	143.59	-26.30	111	346	0.69	22.44	317.24	25.34	159.21	3.17	28.32	3.25	-159.16	0.08	-187.48	7.78	508.62
928	245140	-2084205	136.34	-19.44	112	281	0.69	25.51	364.57	27.66	213.20	2.99	28.76	2.19	-167.57	-0.81	-196.33	7.50	768.90
1272	1045140	-2684205	144.43	-24.45	137	378	0.50	22.70	449.27	25.88	199.28	3.11	28.86	3.46	-262.08	0.35	-290.93	8.12	615.50
1154	445140	-2484205	138.38	-22.98	176	495	0.74	23.70	239.21	26.50	156.08	3.19	29.09	2.91	-87.33	-0.28	-116.42	7.78	526.44
1136	-1354860	-2484205	120.70	-22.42	124	209	0.50	24.84	284.64	26.90	185.03	3.26	29.20	2.15	-100.98	-1.11	-130.18	6.70	339.61
1084	-954860	-2384205	124.68	-21.84	3	41	0.22	25.74	250.84	26.80	175.84	3.30	29.35	1.10	-75.36	-2.20	-104.71	7.00	326.12
1091	-254860	-2384205	131.51	-22.13	169	383	0.66	22.60	355.29	26.60	175.00	3.20	29.50	4.00	-180.49	0.80	-209.99	7.50	471.84
1030	-754860	-2284205	126.68	-21.06	3	16	0.28	26.20	271.69	26.93	175.06	3.17	29.71	0.78	-96.63	-2.39	-126.34	6.61	363.64
1080	-1354860	-2384205	120.80	-21.53	326	412	0.69	25.75	315.77	27.36	209.00	3.20	29.73	1.65	-108.57	-1.55	-138.30	6.84	524.22
1029	-854860	-2284205	125.72	-21.01	22	35	0.38	26.37	277.98	26.90	185.92	3.13	29.74	0.73	-97.74	-2.40	-127.48	6.50	306.80
1048	1045140	-2284205	144.12	-20.89	503	518	0.64	24.31	500.71	26.92	267.57	3.09	29.96	2.89	-262.31	-0.20	-292.27	7.81	863.36
1090	-354860	-2384205	130.53	-22.11	39	140	0.28	23.31	341.47	27.03	183.05	3.20	30.51	3.79	-159.01	0.59	-189.53	6.98	490.64
1079	-1454860	-2384205	119.84	-21.43	224	349	0.57	26.48	329.90	27.48	215.00	3.16	31.26	1.12	-116.00	-2.04	-147.26	6.79	505.74
1152	245140	-2484205	136.41	-23.03	95	328	0.55	22.76	278.99	26.58	160.50	3.14	31.29	3.84	-120.73	0.70	-152.01	7.71	505.93
1024	-1354860	-2284205	120.90	-20.63	94	233	0.43	26.35	347.11	27.53	213.24	3.10	31.52	1.25	-135.20	-1.86	-166.73	6.68	529.09
1439	945140	-2984205	143.67	-27.19	75	214	0.40	21.80	306.56	24.89	162.68	3.20	32.65	3.42	-150.35	0.22	-182.99	7.93	505.09
1096	245140	-2384205	136.40	-22.13	85	269	0.57	23.42	286.55	26.61	160.95	3.10	33.00	3.20	-130.76	0.10	-163.76	7.54	505.93
1671	1745140	-3384205	152.35	-29.96	3214	1583	0.80	15.14	1275.65	20.31	675.14	2.60	33.03	5.27	-603.73	2.67	-636.75	8.32	1060.24
1093	-54860	-2384205	133.46	-22.15	253	537	0.69	22.76	317.38	26.60	173.00	3.12	33.05	3.84	-145.22	0.72	-178.26	7.60	501.59
1103	945140	-2384205	143.22	-21.85	36	103	0.45	24.02	420.95	27.10	164.00	3.07	33.14	3.09	-256.95	0.02	-290.08	8.53	648.50
1022	-1554860	-2284205	118.98	-20.44	467	449	0.65	26.89	312.86	27.70	218.87	2.84	33.28	0.98	-101.57	-1.86	-134.85	7.00	691.98
984	245140	-2184205	136.36	-20.34	57	272	0.45	24.95	333.07	27.40	192.60	2.90	33.42	2.54	-151.84	-0.36	-185.26	7.15	651.60
1032	-554860	-2284205	128.62	-21.15	6	23	0.09	25.80	292.02	27.11	183.30	3.17	33.49	1.40	-111.44	-1.77	-144.93	6.92	474.80
1153	345140	-2484205	137.40	-23.01	73	305	0.53	23.23	252.17	26.50	153.05	3.20	33.49	3.31	-100.41	0.11	-133.90	7.64	488.58
1781	1545140	-3584205	150.54	-31.97	2261	974	0.72	16.19	745.36	20.35	555.00	2.81	33.74	4.31	-234.16	1.50	-267.91	8.64	937.52
1031	-654860	-2284205	127.65	-21.11	10	97	0.24	26.06	274.34	27.16	178.64	3.11	34.13	1.24	-97.38	-1.87	-131.50	6.84	460.25
983	145140	-2184205	135.40	-20.35	68	284	0.47	25.03	346.07	27.51	210.44	3.00	34.44	2.57	-152.91	-0.43	-187.35	7.31	782.68
968	-1354860	-2184205	121.00	-19.74	267	240	0.59	26.78	369.22	27.80	223.96	2.79	34.45	1.12	-150.09	-1.67	-184.54	6.82	729.76
759	145140	-1784205	135.36	-16.74	285	591	0.66	26.28	667.84	28.10	389.54	3.00	34.95	1.84	-307.52	-1.16	-342.48	6.48	1096.16
974	-754860	-2184205	126.74	-20.17	46	149	0.28	26.87	308.05	27.80	219.32	3.08	35.47	1.03	-95.51	-2.05	-130.97	7.60	913.16
1329	1145140	-2784205	145.52	-25.27	81	213	0.37	21.00	492.20	24.87	220.28	3.09	35.90	4.17	-315.20	1.08	-351.11	8.14	601.60
1097	345140	-2384205	137.37	-22.11	50	273	0.51	23.90	278.86	26.61	154.32	3.10	35.91	2.80	-125.86	-0.30	-161.77	7.95	534.24
1025	-1254860	-2284205	121.86	-20.72	25	130	0.17	26.18	339.61	27.40	213.35	3.20	36.08	1.25	-127.79	-1.95	-163.87	6.88	556.06
1037	-54860	-2284205	133.47	-21.26	206	456	0.61	24.24	334.27	26.80	177.56	3.11	36.24	2.76	-158.21	-0.35	-194.44	7.42	516.00
533	-54860	-1384205	133.50	-13.10	679	709	0.56	26.05	1335.61	27.90	769.03	2.82	36.30	1.85	-588.11	-0.97	-624.41	2.88	943.78
760	245140	-1784205	136.29	-16.73	378	635	0.64	26.40	717.97	28.15	414.60	2.90	36.61	1.77	-322.41	-1.13	-359.02	6.33	1156.12
1036	-154860	-2284205	132.50	-21.25	46	167	0.48	23.97	349.57	27.10	174.00	3.13	36.68	3.14	-176.12	0.02	-212.80	7.13	545.92
936	1045140	-2084205	143.97	-19.09	357	632	0.53	22.43	768.15	27.47	473.76	2.94	36.73	5.07	-307.99	2.13	-344.72	7.24	1253.22
872	245140	-1984205	136.33	-18.54	122	316	0.61	25.80	448.20	27.90	248.16	3.00	36.96	2.10	-213.24	-0.90	-250.20	7.60	907.54
599	945140	-1484205	142.63	-13.73	394	599	0.55	26.09	1358.02	27.70	690.26	2.40	36.97	1.69	-674.52	-0.71	-711.49	6.09	1292.70
1035	-254860	-2284205	131.53	-21.24	23	94	0.50	24.16	356.91	26.90	178.51	3.10	37.76	2.76	-179.29	-0.34	-217.05	6.90	392.63
1028	-954860	-2284205	124.75	-20.95	5	19	0.11	26.38	290.94	27.50	210.12	3.10	37.89	1.12	-82.08	-1.98	-119.96	4.57	431.00
975	-654860	-2184205	127.70	-20.22	78	184	0.60	26.90	292.67	27.40	180.56	3.10	37.96	0.80	-115.25	-2.30	-153.21	7.18	590.60
1670	1645140	-3384205	151.31	-30.08	4492	1113	0.72	13.47	856.90	20.20	545.48	2.80	38.15	6.73	-317.90	3.93	-356.04	8.90	962.84
877	745140	-1984205	141.06	-18.37	138	329	0.56	26.82	683.92	28.00	337.80	3.00	38.32	1.30	-352.15	-1.70	-390.47	7.10	1136.01
1100	645140	-2384205	140.30	-22.01	71	326	0.59	24.23	351.09	27.20	206.07	3.07	38.48	3.17	-167.09	0.10	-205.56	7.80	742.06
1385	1145140	-2884205	145.61	-26.16	111	296	0.54	20.90	463.27	24.80	179.72	3.10	38.55	4.17	-284.63	1.07	-323.18	8.00	567.38
761	345140	-1784205	137.23	-16.71	187	457	0.56	26.20	857.85	28.04	461.48	2.76	39.03	1.87	-409.53	-0.89	-448.56	6.49	1156.32
1033	-454860	-2284205	129.59	-21.19	64	227	0.55	24.93	338.49	27.10	184.46	3.13	39.04	2.17	-155.80	-0.95	-194.84	7.10	471.84
1038	45140	-2284205	134.44	-21.26	156	431	0.68	24.14	346.82	27.00	180.00	3.10	39.05	2.96	-169.26	-0.14	-208.31	7.08	554.44
1098	445140	-2384205	138.35	-22.09	75	251	0.53	24.22	283.75	26.70	157.98	3.10	39.33	2.68	-128.90	-0.42	-168.23	7.90	587.46
1023	-1454860	-2284205	119.94	-20.54	276	425	0.73	27.31	353.13	27.60	213.59	2.91	39.39	0.60	-141.55	-2.30	-180.94	6.92	639.34
927	145140	-2084205	135.39	-19.45	78	242	0.46	25.81	377.14	27.43	198.27	2.99	39.50	1.78	-183.98	-1.21	-223.48	7.51	655.76
1328	1045140	-2784205	144.52	-25.34	133	365	0.64	21.79	430.75	25.31	187.43	3.15	39.69	3.81	-250.93	0.66	-290.62	7.90	588.76
1101	745140	-2384205	141.28	-21.96	18	109	0.28	24.02	362.34	26.99	197.00	3.10	39.94	3.08	-173.16	-0.02	-213.10	7.89	715.20
929	345140	-2084205	137.30	-19.42	53	180	0.62	25.30	399.02	27.50	185.90	3.01	39.96	2.29	-215.34	-0.72	-255.30	7.75	672.34
1440	1045140	-2984205	144.68	-27.12	54	190	0.62	21.30	359.70	24.73	166.75	3.19	39.98	3.55	-194.94	0.36	-234.92	7.48	457.93
816	245140	-1884205	136.31	-17.64	28	118	0.41	25.68	599.30	28.10	318.09	3.00	40.00	2.42	-282.30	-0.58	-322.30	6.87	1068.16
985	345140	-2184205	137.32	-20.32	142	314	0.64	25.14	342.20	27.40	177.49	2.95	40.39	2.36	-168.20	-0.59	-208.59	7.71	698.48
1099	545140	-2384205	139.33	-22.05	79	281	0.58	23.99	320.59	27.07	180.52	3.04	40.42	3.11	-144.59	0.06	-185.00	7.76	639.90
1042	445140	-2284205	138.32	-21.19	75	269	0.45	24.68	326.34	27.05	175.69	3.00	40.43	2.52	-154.34	-0.48	-194.77	7.87	630.82
1384	1045140	-2884205	144.60	-26.23	192	375	0.64	21.68	392.76	24.59	173.92	3.12	40.85	3.18	-221.86	0.06	-262.72	7.69	497.99
1026	-1154860	-2284205	122.82	-20.80	11	68	0.17	26.47	318.49	27.30	207.04	3.15	40.92	0.85	-123.34	-2.31	-164.26	6.03	400.80
873	345140	-1984205	137.27	-18.52	123	418	0.54	25.15	509.64	27.95	293.50	3.00	41.07	2.82	-236.71	-0.19	-277.78	7.16	1067.21
1102	845140	-2384205	142.25	-21.91	78	214	0.58	24.31	388.67	27.00	173.62	3.10	41.11	2.99	-217.79	-0.11	-258.90	8.04	678.85
1034	-354860	-2284205	130.56	-21.22	238	351	0.72	24.49	355.71	27.03	176.92	3.10	41.32	2.61	-179.59	-0.49	-220.91	7.21	483.66
817	345140	-1884205	137.25	-17.62	228	540	0.54	25.21	679.39	28.00	397.20	2.96	41.59	2.81	-311.07	-0.15	-352.65	6.67	1155.12
543	945140	-1384205	142.57	-12.81	1225	1055	0.73	25.98	1754.41	27.50	741.40	2.38	41.72	1.62	-1015.03	-0.76	-1056.75	6.00	1321.99
825	1145140	-1884205	144.76	-17.22	2600	1364	0.73	22.43	953.01	27.20	614.61	2.63	42.34	4.85	-366.25	2.22	-408.59	6.77	1305.68
1040	245140	-2284205	136.38	-21.24	58	262	0.55	24.20	305.09	27.00	173.95	3.02	42.40	2.84	-133.26	-0.18	-175.66	7.40	535.07
762	445140	-1784205	138.16	-16.69	194	580	0.66	26.60	987.01	28.05	466.49	2.63	42.41	1.48	-522.27	-1.15	-564.68	6.56	1265.63
710	845140	-1684205	141.83	-15.61	297	439	0.65	26.84	1172.76	27.90	561.02	2.56	42.53	1.06	-613.76	-1.49	-656.29	6.87	1332.70
1039	145140	-2284205	135.41	-21.25	131	374	0.55	23.86	327.40	27.40	195.52	3.03	42.87	3.58	-147.30	0.55	-190.17	7.34	687.60
815	145140	-1884205	135.37	-17.65	103	309	0.51	26.09	570.34	28.04	280.28	3.10	43.57	2.00	-297.33	-1.10	-340.90	7.16	1020.72
976	-554860	-2184205	128.66	-20.26	43	180	0.44	25.87	341.97	27.27	192.00	3.10	43.58	1.53	-156.49	-1.57	-200.07	6.87	515.26
1043	545140	-2284205	139.29	-21.16	530	594	0.70	24.26	384.05	27.40	231.18	3.04	43.63	3.24	-173.17	0.20	-216.80	7.63	799.29
1836	1445140	-3684205	149.61	-32.97	2361	1009	0.69	12.89	803.37	18.80	577.00	2.90	43.83	5.91	-244.35	3.01	-288.18	8.27	888.54
530	-354860	-1384205	130.78	-13.06	2331	1319	0.80	27.13	1415.95	27.90	694.40	2.62	44.05	0.77	-723.79	-1.85	-767.83	5.08	1114.68
920	-554860	-2084205	128.70	-19.36	116	356	0.61	26.14	400.77	27.80	249.00	2.97	44.61	1.76	-170.54	-1.21	-215.15	6.68	780.72
972	-954860	-2184205	124.82	-20.05	47	85	0.42	26.88	340.94	27.32	212.52	3.00	44.97	0.78	-133.80	-2.22	-178.77	5.99	545.92
871	145140	-1984205	135.38	-18.55	44	194	0.47	26.10	454.27	27.80	227.76	3.10	45.19	1.80	-228.18	-1.30	-273.37	7.54	767.42
878	845140	-1984205	142.01	-18.32	225	523	0.65	26.87	707.16	27.90	448.32	2.91	45.71	1.13	-292.34	-1.77	-338.05	6.60	1199.40
2004	1445140	-3984205	150.01	-35.64	6596	1601	0.85	14.60	1000.15	18.20	651.00	2.70	45.80	4.35	-350.45	1.65	-396.25	8.20	995.19
1041	345140	-2284205	137.35	-21.22	55	265	0.56	24.49	308.83	26.97	166.00	3.00	45.82	2.55	-145.43	-0.45	-191.25	7.65	588.44
655	945140	-1584205	142.69	-14.64	94	211	0.28	26.02	1203.25	27.90	667.04	2.60	46.00	1.88	-541.02	-0.72	-587.02	5.98	1289.60
1027	-1054860	-2284205	123.79	-20.88	6	44	0.29	26.21	308.61	27.40	224.43	3.11	46.03	1.19	-87.35	-1.92	-133.38	5.04	386.37
969	-1254860	-2184205	121.95	-19.83	15	56	0.33	26.84	397.32	27.40	219.00	2.91	46.45	0.59	-180.97	-2.32	-227.43	5.31	469.80
880	1045140	-1984205	143.89	-18.19	738	835	0.65	24.53	857.64	27.70	495.00	2.81	46.65	3.27	-366.73	0.46	-413.38	7.00	1225.00
876	645140	-1984205	140.12	-18.42	168	333	0.56	26.45	644.23	27.98	311.64	3.05	46.73	1.64	-342.28	-1.40	-389.01	7.20	1084.06
702	45140	-1684205	134.42	-15.84	180	472	0.52	26.51	751.90	28.10	426.00	3.00	46.78	1.60	-335.27	-1.40	-382.05	6.12	1129.14
918	-754860	-2084205	126.79	-19.27	24	63	0.29	26.80	379.55	27.70	235.64	3.00	46.95	0.97	-157.67	-2.03	-204.61	5.70	579.12
822	845140	-1884205	141.95	-17.42	84	288	0.33	27.01	852.69	27.90	465.57	2.80	47.99	1.05	-390.50	-1.75	-438.49	6.99	1307.60
996	1445140	-2184205	147.86	-19.65	1081	986	0.63	23.13	996.53	27.19	591.34	2.50	48.08	4.17	-415.13	1.67	-463.21	7.77	1405.04
758	45140	-1784205	134.42	-16.75	126	352	0.66	26.15	648.65	28.07	344.02	3.10	48.40	1.94	-324.49	-1.16	-372.89	7.05	1144.80
917	-854860	-2084205	125.84	-19.22	69	208	0.48	27.03	394.76	27.90	237.56	2.90	48.49	0.96	-168.28	-1.94	-216.77	6.81	799.29
1948	1445140	-3884205	149.88	-34.75	4929	1487	0.82	12.81	730.21	18.08	640.00	2.76	48.73	5.29	-174.01	2.54	-222.74	8.06	943.98
982	45140	-2184205	134.43	-20.36	313	583	0.80	24.66	381.13	27.40	209.00	3.00	48.84	2.84	-179.53	-0.16	-228.37	7.31	701.46
585	-454860	-1484205	129.84	-13.95	293	481	0.54	27.78	1193.89	28.00	675.25	2.66	48.96	0.32	-522.81	-2.34	-571.77	5.32	1189.00
986	445140	-2184205	138.28	-20.29	206	467	0.71	25.10	368.65	27.60	229.40	3.09	49.07	2.53	-158.73	-0.56	-207.80	7.33	793.62
766	845140	-1784205	141.89	-16.51	85	239	0.50	27.10	1007.66	27.90	521.82	2.60	49.21	0.93	-490.51	-1.67	-539.72	6.45	1257.21
703	145140	-1684205	135.35	-15.84	502	778	0.71	27.11	775.60	28.08	467.33	2.94	49.35	0.99	-327.44	-1.95	-376.79	5.90	1118.84
879	945140	-1984205	142.95	-18.26	462	636	0.68	26.04	792.60	27.90	449.52	2.85	49.44	1.86	-354.81	-1.00	-404.25	6.88	1217.02
712	1045140	-1684205	143.68	-15.48	366	593	0.71	25.64	1025.79	27.82	657.24	2.60	50.87	2.21	-393.43	-0.39	-444.31	6.26	1253.43
814	45140	-1884205	134.43	-17.66	103	315	0.57	26.24	547.89	27.90	256.00	3.10	51.00	1.66	-294.27	-1.44	-345.27	7.16	857.00
645	-54860	-1584205	133.49	-14.93	464	792	0.68	27.28	812.25	28.11	454.16	3.02	51.22	0.92	-379.25	-2.09	-430.47	6.04	1089.96
977	-454860	-2184205	129.62	-20.29	254	495	0.69	25.19	391.14	27.40	203.04	3.01	51.49	2.30	-195.95	-0.71	-247.45	6.93	617.80
916	-954860	-2084205	124.89	-19.15	44	125	0.33	26.88	417.22	27.68	218.26	2.98	51.58	0.92	-202.76	-2.06	-254.34	6.50	686.00
767	945140	-1784205	142.82	-16.46	116	326	0.48	26.76	970.74	27.90	573.05	2.70	51.70	1.14	-412.24	-1.56	-463.94	6.48	1283.44
970	-1154860	-2184205	122.91	-19.91	33	66	0.04	26.94	376.01	27.57	194.23	3.05	52.69	0.76	-186.18	-2.29	-238.87	7.00	659.26
865	-454860	-1984205	129.69	-18.49	73	381	0.60	25.92	454.04	27.90	256.00	3.00	53.00	1.98	-202.85	-1.02	-255.85	6.73	860.42
1726	1645140	-3484205	151.45	-30.97	5937	1160	0.73	12.27	818.39	20.23	577.04	2.70	53.06	7.96	-261.39	5.26	-314.45	8.90	1009.64
933	745140	-2084205	141.11	-19.27	48	204	0.39	26.30	555.82	27.91	276.58	3.10	53.33	1.77	-288.46	-1.33	-341.79	7.42	1054.28
656	1045140	-1584205	143.61	-14.57	768	820	0.72	25.92	1197.47	27.80	675.69	2.50	53.74	1.88	-530.23	-0.62	-583.97	6.19	1285.54
921	-454860	-2084205	129.65	-19.39	137	460	0.64	25.46	428.50	27.70	229.30	3.00	54.17	2.34	-204.18	-0.66	-258.35	7.03	792.70
870	45140	-1984205	134.43	-18.56	194	441	0.70	26.38	455.42	27.80	236.12	3.00	54.30	1.52	-222.42	-1.48	-276.72	7.40	794.78
1053	1545140	-2284205	148.92	-20.45	2308	1369	0.81	23.23	1504.33	26.50	678.38	2.50	54.32	3.47	-826.03	0.97	-880.35	7.39	1512.09
915	-1054860	-2084205	123.94	-19.09	62	182	0.49	26.86	437.00	27.81	240.38	2.94	54.46	1.04	-205.14	-1.90	-259.60	5.86	678.36
926	45140	-2084205	134.43	-19.46	438	579	0.72	25.77	397.19	27.68	235.04	2.98	54.70	2.02	-176.99	-0.96	-231.69	7.28	843.00
980	-154860	-2184205	132.51	-20.35	46	199	0.43	25.00	377.56	27.32	186.04	3.10	54.85	2.40	-197.30	-0.70	-252.16	7.40	641.17
913	-1254860	-2084205	122.04	-18.93	263	216	0.51	26.50	489.99	27.90	256.00	2.81	55.00	1.43	-238.82	-1.38	-293.82	6.48	921.58
979	-254860	-2184205	131.55	-20.34	66	250	0.59	24.85	394.60	27.32	180.20	3.05	55.11	2.50	-214.76	-0.55	-269.86	7.10	607.75
711	945140	-1684205	142.76	-15.55	63	174	0.36	26.55	1085.37	27.80	650.45	2.70	55.28	1.35	-438.12	-1.35	-493.40	5.51	1145.85
919	-654860	-2084205	127.75	-19.32	127	306	0.51	27.00	422.32	27.76	218.87	3.00	55.31	0.95	-207.96	-2.05	-263.28	6.89	700.31
981	-54860	-2184205	133.47	-20.36	51	205	0.59	25.22	366.39	27.30	180.88	3.02	55.42	2.18	-186.67	-0.84	-242.09	6.90	590.72
978	-354860	-2184205	130.58	-20.32	143	310	0.61	24.88	403.45	27.32	179.64	3.07	55.88	2.48	-223.83	-0.59	-279.71	7.17	554.44
532	-154860	-1384205	132.59	-13.10	4462	1663	0.81	27.75	1395.18	27.90	724.25	2.78	56.10	0.21	-675.42	-2.56	-731.52	3.79	1001.94
971	-1054860	-2184205	123.86	-19.98	3	41	0.35	26.58	368.80	27.10	216.16	3.02	56.45	0.64	-154.34	-2.38	-210.79	5.31	436.12
869	-54860	-1984205	133.48	-18.56	147	377	0.41	26.37	461.74	27.80	254.62	3.06	56.45	1.53	-210.41	-1.53	-266.86	6.90	800.32
863	-654860	-1984205	127.79	-18.42	312	412	0.64	26.75	442.48	28.04	256.00	2.91	56.99	1.35	-203.16	-1.56	-260.15	7.07	931.02
1047	945140	-2284205	143.15	-20.95	212	249	0.60	24.50	480.48	27.40	211.36	3.09	57.13	3.06	-277.82	-0.03	-334.95	8.24	855.61
1044	645140	-2284205	140.25	-21.12	350	524	0.60	24.71	442.70	27.40	229.70	3.16	57.18	2.88	-220.03	-0.28	-277.21	7.65	795.94
874	445140	-1984205	138.22	-18.49	678	853	0.76	25.73	565.67	27.90	347.91	3.01	57.54	2.17	-253.85	-0.84	-311.39	6.90	1121.34
813	-54860	-1884205	133.48	-17.66	400	604	0.74	26.70	531.47	27.95	267.40	3.10	57.87	1.40	-271.41	-1.70	-329.28	7.10	955.75
821	745140	-1884205	141.01	-17.47	492	682	0.73	27.17	875.70	27.90	403.18	2.90	58.45	0.88	-477.18	-2.02	-535.63	7.05	1234.32
591	145140	-1484205	135.33	-14.01	114	265	0.32	27.26	1042.12	27.90	608.70	2.72	58.50	0.65	-453.97	-2.07	-512.47	6.28	1285.15
864	-554860	-1984205	128.74	-18.46	92	236	0.54	26.56	493.10	27.80	236.02	2.95	58.84	1.34	-264.00	-1.61	-322.83	6.82	681.03
654	845140	-1584205	141.78	-14.70	140	353	0.60	26.72	1316.64	27.90	658.16	2.50	58.98	1.18	-658.56	-1.31	-717.54	6.40	1377.92
995	1345140	-2184205	146.91	-19.75	1822	1353	0.71	23.86	877.73	26.83	621.00	2.70	60.18	3.44	-306.71	0.74	-366.89	7.40	1408.40
914	-1154860	-2084205	122.99	-19.01	37	146	0.55	26.48	476.67	27.72	241.68	2.96	60.73	1.30	-241.03	-1.66	-301.77	5.38	603.16
589	-54860	-1484205	133.50	-14.02	205	486	0.50	26.42	1089.13	28.02	592.00	2.99	61.17	1.63	-526.51	-1.36	-587.69	5.00	1087.32
1045	745140	-2284205	141.22	-21.07	98	252	0.42	25.10	422.71	27.50	226.40	3.18	61.29	2.50	-222.71	-0.68	-284.01	7.70	775.42
824	1045140	-1884205	143.82	-17.29	289	595	0.60	25.56	919.03	27.80	564.47	2.75	61.32	2.34	-366.63	-0.41	-427.96	6.45	1253.31
932	645140	-2084205	140.16	-19.32	139	386	0.52	26.09	550.74	27.90	285.96	3.15	61.46	1.95	-279.74	-1.19	-341.20	7.24	1038.70
925	-54860	-2084205	133.48	-19.46	75	248	0.44	25.98	402.72	27.40	204.80	3.03	61.56	1.54	-200.72	-1.49	-262.29	6.91	608.12
644	-154860	-1584205	132.57	-14.92	690	752	0.68	27.08	880.64	28.10	528.80	3.00	61.99	1.02	-375.65	-1.98	-437.64	5.86	1124.60
823	945140	-1884205	142.89	-17.36	37	181	0.23	26.59	874.31	27.90	529.68	2.70	62.34	1.31	-379.31	-1.39	-441.64	6.37	1243.30
588	-154860	-1484205	132.58	-14.01	1800	1462	0.88	26.42	1190.47	27.90	676.00	2.92	62.53	1.48	-528.17	-1.44	-590.70	4.23	1007.88
987	545140	-2184205	139.25	-20.26	472	622	0.74	24.28	457.94	27.60	253.64	3.17	62.57	3.32	-211.00	0.15	-273.57	7.44	881.46
600	1045140	-1484205	143.54	-13.66	3169	1396	0.77	26.14	1409.36	26.74	885.56	2.36	63.10	1.26	-541.51	-1.10	-604.61	5.75	1410.07
763	545140	-1784205	139.09	-16.65	114	261	0.49	26.30	1224.59	27.99	499.35	2.60	63.23	1.70	-725.24	-0.90	-788.47	6.98	1401.61
590	45140	-1484205	134.41	-14.02	347	758	0.67	27.33	989.48	28.00	561.69	2.90	63.59	0.73	-444.01	-2.17	-507.61	5.72	1142.59
930	445140	-2084205	138.25	-19.39	151	329	0.60	25.28	453.79	27.80	263.60	3.10	63.81	2.56	-201.37	-0.54	-265.18	7.33	922.91
875	545140	-1984205	139.17	-18.46	96	274	0.44	26.20	604.86	27.94	327.90	3.10	64.51	1.80	-287.14	-1.30	-351.66	6.71	1063.03
818	445140	-1884205	138.19	-17.59	538	880	0.80	25.93	759.66	28.00	433.20	2.95	64.82	2.07	-336.66	-0.87	-401.47	6.32	1151.52
1046	845140	-2284205	142.19	-21.02	123	191	0.74	24.83	452.55	27.60	177.56	3.11	65.14	2.84	-277.43	-0.26	-342.57	8.43	792.92
1837	1545140	-3684205	150.68	-32.86	2903	1352	0.70	15.58	838.31	19.52	636.00	2.80	66.24	4.32	-215.51	1.52	-281.75	8.10	943.12
859	-1054860	-1984205	124.01	-18.19	325	428	0.61	27.53	497.96	28.20	287.92	2.90	67.79	0.81	-237.74	-2.09	-305.53	6.35	999.50
868	-154860	-1984205	132.53	-18.55	3	31	0.07	26.30	472.52	27.77	258.74	3.10	67.89	1.49	-213.78	-1.61	-281.67	6.32	638.01
2282	1245140	-4484205	148.44	-40.36	4968	707	0.85	13.48	744.31	17.50	508.56	2.69	67.91	4.21	-247.90	1.51	-315.80	7.74	1085.53
924	-154860	-2084205	132.52	-19.45	37	223	0.29	25.95	414.09	27.58	212.52	3.00	67.92	1.68	-202.88	-1.32	-270.81	7.13	762.68
646	45140	-1584205	134.42	-14.93	283	612	0.64	27.57	814.46	28.13	432.95	2.95	67.94	0.69	-390.53	-2.26	-458.48	5.93	1070.53
923	-254860	-2084205	131.56	-19.44	33	184	0.42	25.82	425.29	27.40	193.16	2.98	67.97	1.68	-232.13	-1.31	-300.09	7.00	608.12
922	-354860	-2084205	130.61	-19.42	61	345	0.52	25.54	432.55	27.60	207.32	3.00	68.56	2.16	-229.23	-0.84	-297.79	7.40	804.86
931	545140	-2084205	139.21	-19.36	126	422	0.58	24.82	523.75	27.90	324.12	3.17	68.62	3.08	-217.31	-0.08	-285.93	6.88	1039.40
866	-354860	-1984205	130.63	-18.52	125	406	0.63	25.94	479.00	27.90	252.14	3.00	68.82	1.96	-230.30	-1.04	-299.12	6.91	943.34
809	-454860	-1884205	129.72	-17.59	155	397	0.64	26.00	527.76	28.10	297.02	3.05	68.85	2.10	-254.72	-0.95	-323.57	6.59	930.05
757	-54860	-1784205	133.49	-16.75	191	403	0.64	26.30	632.22	28.10	318.74	3.08	70.26	1.80	-323.22	-1.28	-393.48	7.07	1085.14
647	145140	-1584205	135.34	-14.93	224	571	0.61	27.50	903.31	28.02	541.04	2.83	71.27	0.60	-370.90	-2.23	-442.17	5.88	1201.14
862	-754860	-1984205	126.85	-18.37	131	254	0.62	26.88	471.99	28.12	262.32	2.90	71.34	1.32	-218.37	-1.58	-289.70	6.21	895.12
812	-154860	-1884205	132.54	-17.65	21	100	0.37	26.40	553.06	27.90	292.25	3.10	71.36	1.50	-262.06	-1.60	-333.42	6.83	927.75
657	1145140	-1584205	144.53	-14.50	852	1009	0.68	25.73	1270.99	27.50	698.36	2.25	71.70	1.87	-585.99	-0.38	-657.69	6.40	1388.88
768	1045140	-1784205	143.75	-16.39	302	552	0.52	26.17	979.42	27.87	543.22	2.66	71.77	1.73	-445.67	-0.93	-517.44	6.50	1267.54
988	645140	-2184205	140.21	-20.22	215	439	0.66	25.49	496.45	27.70	248.18	3.19	71.98	2.31	-259.45	-0.87	-331.43	7.63	930.56
935	945140	-2084205	143.02	-19.16	197	371	0.40	25.05	685.28	27.80	495.00	2.93	72.00	2.85	-252.28	-0.08	-324.29	6.58	1198.92
858	-1154860	-1984205	123.07	-18.11	159	294	0.55	26.95	550.89	28.20	298.96	2.80	72.66	1.25	-268.89	-1.55	-341.55	6.02	1010.91
991	945140	-2184205	143.09	-20.06	106	245	0.45	24.60	565.61	27.60	340.00	3.01	73.09	3.10	-259.41	0.09	-332.49	7.16	967.12
989	745140	-2184205	141.17	-20.17	64	212	0.53	25.84	486.94	27.80	229.00	3.15	73.82	2.06	-261.64	-1.09	-335.46	7.77	846.64
1893	1545140	-3784205	150.82	-33.75	29697	2196	0.81	17.16	872.16	19.23	652.50	2.70	73.99	3.14	-255.76	0.44	-329.75	7.91	935.96
867	-254860	-1984205	131.58	-18.54	59	265	0.52	26.30	483.47	27.80	234.65	3.06	74.08	1.60	-253.09	-1.46	-327.18	7.12	921.36
934	845140	-2084205	142.07	-19.22	37	156	0.50	26.06	605.08	27.90	381.82	3.00	74.11	1.94	-262.08	-1.06	-336.19	6.62	1232.52
1727	1745140	-3484205	152.50	-30.84	4335	1651	0.81	17.62	1232.08	20.48	684.02	2.54	74.21	3.75	-553.14	1.21	-627.35	8.51	1083.00
713	1145140	-1684205	144.60	-15.41	1807	1299	0.73	25.60	1141.87	27.50	680.00	2.31	74.36	2.10	-478.47	-0.20	-552.83	6.39	1331.75
769	1145140	-1784205	144.68	-16.32	2485	1420	0.73	23.52	1257.01	26.40	710.44	2.50	74.96	3.08	-576.97	0.58	-651.93	6.40	1450.68
587	-254860	-1484205	131.67	-14.00	739	994	0.71	27.01	1173.59	27.95	633.00	2.83	77.01	0.97	-554.09	-1.86	-631.10	5.18	1067.64
582	-754860	-1484205	127.10	-13.83	326	433	0.59	27.60	1035.98	28.10	652.36	2.59	77.20	0.58	-398.38	-2.01	-475.57	4.20	1065.00
1892	1445140	-3784205	149.74	-33.86	3299	1362	0.77	10.24	979.55	18.00	650.00	2.80	78.44	7.76	-335.65	4.96	-414.10	8.22	962.84
586	-354860	-1484205	130.76	-13.98	805	1057	0.77	27.16	1232.96	27.99	657.08	2.80	78.48	0.84	-579.02	-1.96	-657.50	5.35	1107.60
808	-554860	-1884205	128.78	-17.55	767	688	0.75	27.50	553.07	28.24	324.58	3.00	80.74	0.90	-259.73	-2.10	-340.48	6.44	1036.98
756	-154860	-1784205	132.55	-16.74	77	193	0.54	26.20	658.81	28.10	308.20	3.08	81.29	1.90	-356.81	-1.18	-438.10	6.78	1040.10
802	-1154860	-1884205	123.15	-17.21	168	327	0.51	27.34	611.15	28.20	341.54	2.70	81.99	0.96	-300.97	-1.74	-382.95	6.52	1151.94
990	845140	-2184205	142.13	-20.12	68	209	0.54	25.41	520.57	27.90	269.14	3.09	82.29	2.49	-268.15	-0.59	-350.44	7.87	986.00
860	-954860	-1984205	124.96	-18.25	156	306	0.57	27.30	518.63	28.23	273.01	2.85	83.10	1.00	-255.33	-1.86	-338.43	6.54	994.01
861	-854860	-1984205	125.90	-18.32	549	485	0.72	27.40	498.55	28.13	267.48	2.90	83.21	0.93	-245.77	-1.97	-328.98	6.90	977.81
819	545140	-1884205	139.13	-17.56	305	505	0.60	26.40	854.73	27.97	377.94	2.90	83.89	1.60	-484.25	-1.30	-568.15	6.90	1218.34
701	-54860	-1684205	133.49	-15.84	170	458	0.61	26.60	751.23	28.13	346.50	3.02	84.23	1.60	-410.19	-1.42	-494.43	6.60	1039.48
826	1245140	-1884205	145.69	-17.14	31578	2897	0.89	22.54	2604.70	25.91	815.03	2.50	84.91	3.76	-1791.18	1.26	-1876.09	6.10	1524.90
803	-1054860	-1884205	124.09	-17.29	596	593	0.66	27.90	611.58	28.23	342.50	2.80	86.27	0.55	-294.58	-2.25	-380.85	6.70	1137.12
1782	1645140	-3584205	151.60	-31.85	3894	1086	0.71	13.27	1078.15	20.20	651.00	2.70	86.69	6.99	-428.27	4.29	-514.96	8.84	1084.88
810	-354860	-1884205	130.66	-17.61	435	643	0.70	26.42	568.96	28.10	296.60	3.10	87.04	1.77	-288.32	-1.33	-375.36	6.47	929.08
811	-254860	-1884205	131.60	-17.64	59	291	0.58	26.53	581.46	28.10	263.65	3.09	87.29	1.59	-320.46	-1.50	-407.75	7.06	919.20
1838	1645140	-3684205	151.75	-32.74	6147	1288	0.78	17.87	1069.74	20.50	654.44	2.60	88.35	3.40	-420.53	0.80	-508.88	8.69	1063.40
801	-1254860	-1884205	122.22	-17.13	366	460	0.62	27.10	643.08	28.19	383.30	2.60	89.52	1.10	-304.08	-1.50	-393.60	6.67	1252.16
755	-254860	-1784205	131.62	-16.73	218	380	0.69	26.64	669.61	28.30	323.12	3.10	89.87	1.71	-352.33	-1.39	-442.20	6.58	992.40
640	-554860	-1584205	128.89	-14.83	142	317	0.43	28.70	905.78	28.63	481.44	2.80	90.02	0.20	-430.65	-2.60	-520.67	6.27	1153.60
746	-1154860	-1784205	123.23	-16.31	958	627	0.71	27.85	724.18	28.20	450.80	2.50	90.26	0.45	-316.66	-2.05	-406.91	5.88	1146.20
807	-654860	-1884205	127.84	-17.51	506	585	0.63	26.89	628.59	28.35	367.78	2.90	92.02	1.48	-297.86	-1.42	-389.88	6.16	1046.72
639	-654860	-1584205	127.97	-14.79	222	453	0.51	27.67	966.80	28.55	507.00	2.79	92.21	0.93	-465.53	-1.86	-557.74	5.22	1085.14
699	-254860	-1684205	131.64	-15.82	232	551	0.56	26.95	790.63	28.26	434.46	3.02	93.93	1.34	-364.90	-1.68	-458.83	5.79	1037.88
643	-254860	-1584205	131.65	-14.91	217	569	0.58	27.16	958.10	28.23	490.10	2.95	94.23	1.08	-473.80	-1.87	-568.03	5.93	1088.71
752	-554860	-1784205	128.82	-16.65	338	485	0.72	28.11	619.53	28.50	398.52	2.96	96.74	0.65	-269.23	-2.31	-365.97	5.93	1038.80
598	845140	-1484205	141.72	-13.79	192	358	0.53	26.69	1494.66	27.90	673.00	2.40	96.90	1.21	-822.20	-1.19	-919.10	6.37	1390.80
700	-154860	-1684205	132.56	-15.84	22	105	0.21	26.65	766.97	28.20	455.90	3.00	98.93	1.55	-339.26	-1.45	-438.19	6.26	1043.92
638	-754860	-1584205	127.05	-14.75	729	714	0.69	26.99	1129.58	28.13	613.76	2.68	98.95	1.17	-521.46	-1.51	-620.41	4.90	1078.00
754	-354860	-1784205	130.68	-16.71	363	627	0.71	26.93	667.80	28.30	358.54	3.10	99.31	1.42	-322.33	-1.68	-421.64	6.00	1013.48
641	-454860	-1584205	129.81	-14.86	497	766	0.70	28.18	977.61	28.19	621.79	2.83	99.57	0.52	-375.51	-2.31	-475.08	4.85	1075.56
882	1245140	-1984205	145.78	-18.04	7271	2060	0.82	23.72	2324.09	25.80	847.72	2.69	102.96	2.68	-1479.83	-0.01	-1582.79	6.25	1686.32
698	-354860	-1684205	130.71	-15.80	1028	1019	0.78	27.64	809.18	28.27	466.49	3.00	104.21	0.72	-359.18	-2.28	-463.39	5.50	1042.92
747	-1054860	-1784205	124.16	-16.38	551	563	0.62	27.64	837.10	28.20	510.00	2.64	104.32	0.59	-350.24	-2.05	-454.56	5.73	1149.64
642	-354860	-1584205	130.73	-14.89	239	693	0.64	27.24	1014.98	28.14	583.68	2.90	105.61	0.95	-441.86	-1.95	-547.47	5.51	1100.12
753	-454860	-1784205	129.75	-16.68	217	524	0.59	27.48	664.99	28.30	416.40	3.01	105.82	0.91	-291.59	-2.11	-397.42	6.13	1077.18
695	-654860	-1684205	127.93	-15.70	775	831	0.77	28.26	800.15	28.50	490.36	2.81	108.04	0.54	-320.17	-2.28	-428.21	5.62	1077.48
696	-554860	-1684205	128.85	-15.74	3252	1223	0.80	28.66	750.24	28.40	489.80	2.90	108.07	0.24	-301.48	-2.66	-409.56	5.74	1064.66
806	-754860	-1884205	126.90	-17.47	194	331	0.46	26.40	670.51	28.31	391.30	2.90	109.05	1.92	-302.51	-0.98	-411.56	5.51	1037.40
1783	1745140	-3584205	152.65	-31.73	2750	1214	0.76	17.51	1442.55	21.22	690.00	2.50	109.78	3.89	-752.71	1.39	-862.49	8.70	1108.16
804	-954860	-1884205	125.02	-17.35	1179	858	0.81	27.56	689.04	28.23	426.00	2.83	111.71	0.74	-306.87	-2.09	-418.58	5.79	1076.40
697	-454860	-1684205	129.78	-15.77	648	943	0.77	28.09	823.50	28.31	514.01	3.00	116.11	0.55	-331.30	-2.45	-447.42	5.32	1043.90
805	-854860	-1884205	125.96	-17.41	553	660	0.71	26.45	716.12	28.27	374.42	2.90	117.14	1.84	-356.47	-1.06	-473.61	6.06	1048.44
751	-654860	-1784205	127.88	-16.61	187	361	0.43	26.51	773.67	28.44	430.00	2.84	117.74	1.96	-347.09	-0.88	-464.83	5.81	1062.06
637	-854860	-1584205	126.13	-14.69	1880	1093	0.77	26.72	1335.66	28.00	662.50	2.69	119.26	1.28	-677.14	-1.41	-796.39	4.58	1064.32
750	-754860	-1784205	126.95	-16.56	141	464	0.55	26.50	853.49	28.34	451.56	2.82	122.39	1.85	-407.79	-0.97	-530.18	5.52	1080.24
694	-754860	-1684205	127.00	-15.66	208	426	0.65	26.58	1042.28	28.30	538.12	2.82	124.69	1.72	-507.28	-1.10	-631.97	5.02	1054.28
692	-954860	-1684205	125.15	-15.54	784	800	0.70	27.70	1242.93	28.06	639.72	2.65	130.21	0.40	-605.45	-2.24	-735.66	4.96	1099.60
749	-854860	-1784205	126.02	-16.51	513	635	0.61	25.64	973.57	28.20	532.32	2.81	133.14	2.56	-450.85	-0.25	-583.98	5.02	1041.96
636	-954860	-1584205	125.22	-14.63	455	680	0.75	27.81	1259.07	28.10	638.04	2.50	135.50	0.39	-622.69	-2.11	-758.19	4.94	1085.01
748	-954860	-1784205	125.09	-16.45	1022	930	0.69	26.86	967.09	28.10	568.20	2.80	139.15	1.26	-423.33	-1.54	-562.48	5.51	1078.40
542	845140	-1384205	141.67	-12.87	958	839	0.74	26.65	1743.38	27.83	698.00	2.34	140.37	1.25	-1045.66	-1.09	-1186.03	6.31	1369.52
693	-854860	-1684205	126.08	-15.60	499	692	0.58	26.09	1255.36	28.09	621.00	2.80	140.52	2.01	-634.36	-0.79	-774.87	5.01	1063.31
